# Supplementary material for: Dissecting molecular mechanisms underlying salt tolerance in rice: a comparative transcriptional profiling of the contrasting genotypes
Source: Rice (N Y). 2019 Mar 4;12:13. doi: 10.1186/s12284-019-0273-2 (PMC6399358; doi:10.1186/s12284-019-0273-2)
Supplement: Supplementary file 2 — Table S3. The list of novel transcripts in FL478 and IR29. (XLSX 214 kb) [file 12284_2019_273_MOESM2_ESM.xlsx]

## Sheet: transcript.FL478
Novel transcript in FL478
Gene id	Transcript_id	Ch.No	Start	End
"XLOC_000094";	"TCONS_00013366";	1	717529	717644
"XLOC_000111";	"TCONS_00013367";	1	810288	811014
"XLOC_000444";	"TCONS_00014243";	1	3314696	3315471
"XLOC_000483";	"TCONS_00000606";	1	3609606	3609811
"XLOC_000508";	"TCONS_00000640";	1	3787180	3787714
"XLOC_001013";	"TCONS_00001283";	1	8504446	8505621
"XLOC_001101";	"TCONS_00013454";	1	9314139	9314356
"XLOC_001260";	"TCONS_00012406";	1	10880534	10880875
"XLOC_001364";	"TCONS_00013462";	1	11854857	11855275
"XLOC_001389";	"TCONS_00001754";	1	12126551	12126708
"XLOC_001423";	"TCONS_00013466";	1	12393758	12394092
"XLOC_001518";	"TCONS_00012431";	1	13452991	13454035
"XLOC_001525";	"TCONS_00001908";	1	13507083	13507649
"XLOC_001776";	"TCONS_00002199";	1	16202842	16202850
"XLOC_001817";	"TCONS_00002262";	1	16839087	16840392
"XLOC_002003";	"TCONS_00002484";	1	18978852	18978943
"XLOC_002100";	"TCONS_00002621";	1	20335325	20335899
"XLOC_002335";	"TCONS_00013521";	1	22716091	22716171
"XLOC_002523";	"TCONS_00003137";	1	24487374	24488556
"XLOC_002620";	"TCONS_00012534";	1	25319760	25319870
"XLOC_002745";	"TCONS_00013555";	1	26425238	26425303
"XLOC_002993";	"TCONS_00014393";	1	28792805	28793547
"XLOC_003337";	"TCONS_00004195";	1	31486105	31486516
"XLOC_003451";	"TCONS_00013621";	1	32439924	32440485
"XLOC_003758";	"TCONS_00014440";	1	34945795	34946142
"XLOC_003891";	"TCONS_00014448";	1	36214288	36215103
"XLOC_004193";	"TCONS_00013702";	1	38790246	38791115
"XLOC_004277";	"TCONS_00005425";	1	39640498	39640530
"XLOC_004288";	"TCONS_00013710";	1	39729991	39730249
"XLOC_004305";	"TCONS_00005457";	1	39862095	39862375
"XLOC_004386";	"TCONS_00012750";	1	40479739	40480432
"XLOC_004401";	"TCONS_00014491";	1	40600894	40601185
"XLOC_004661";	"TCONS_00013738";	1	42472614	42472911
"XLOC_005024";	"TCONS_00013764";	1	2256133	2256187
"XLOC_005119";	"TCONS_00006500";	1	3040953	3041149
"XLOC_005258";	"TCONS_00013785";	1	4036374	4036881
"XLOC_005307";	"TCONS_00013794";	1	4431709	4431785
"XLOC_005334";	"TCONS_00006777";	1	4699158	4699868
"XLOC_005451";	"TCONS_00012858";	1	5726590	5727196
"XLOC_005453";	"TCONS_00013812";	1	5735740	5735985
"XLOC_005771";	"TCONS_00013828";	1	8290077	8290144
"XLOC_006048";	"TCONS_00013849";	1	10940890	10941261
"XLOC_006114";	"TCONS_00007742";	1	11650655	11651275
"XLOC_006201";	"TCONS_00012930";	1	12596345	12597408
"XLOC_006758";	"TCONS_00008502";	1	18943734	18944013
"XLOC_006846";	"TCONS_00013895";	1	19919058	19919535
"XLOC_006879";	"TCONS_00012984";	1	20305101	20305560
"XLOC_007042";	"TCONS_00014661";	1	22091600	22091614
"XLOC_007629";	"TCONS_00009585";	1	27684309	27684345
"XLOC_007763";	"TCONS_00013072";	1	28830983	28831299
"XLOC_008000";	"TCONS_00010058";	1	30842036	30842036
"XLOC_008098";	"TCONS_00013996";	1	31672187	31672569
"XLOC_008136";	"TCONS_00014758";	1	32006184	32006956
"XLOC_008237";	"TCONS_00013117";	1	32660520	32660980
"XLOC_008357";	"TCONS_00013128";	1	33518526	33520015
"XLOC_008364";	"TCONS_00013130";	1	33552489	33552959
"XLOC_008549";	"TCONS_00010768";	1	35088706	35089392
"XLOC_008550";	"TCONS_00014801";	1	35092347	35092893
"XLOC_008565";	"TCONS_00014802";	1	35202905	35203238
"XLOC_008663";	"TCONS_00014062";	1	36088993	36089436
"XLOC_008689";	"TCONS_00013168";	1	36308256	36308470
"XLOC_009096";	"TCONS_00011511";	1	39693173	39693504
"XLOC_009561";	"TCONS_00014154";	1	798620	799182
"XLOC_009562";	"TCONS_00013289";	1	1009277	1010137
"XLOC_009604";	"TCONS_00014889";	1	7230630	7231084
"XLOC_009609";	"TCONS_00014163";	1	8531858	8532573
"XLOC_009610";	"TCONS_00014164";	1	8745860	8746830
"XLOC_009616";	"TCONS_00013301";	1	10325577	10326270
"XLOC_009636";	"TCONS_00012163";	1	14616068	14617223
"XLOC_009647";	"TCONS_00014175";	1	18441090	18441677
"XLOC_009649";	"TCONS_00014895";	1	18728974	18730086
"XLOC_009654";	"TCONS_00013309";	1	19017764	19018132
"XLOC_009655";	"TCONS_00012174";	1	19102516	19103088
"XLOC_009657";	"TCONS_00014176";	1	19133385	19134507
"XLOC_009662";	"TCONS_00013310";	1	20306086	20306548
"XLOC_009663";	"TCONS_00014897";	1	20430896	20431225
"XLOC_009664";	"TCONS_00014178";	1	20857793	20859346
"XLOC_009665";	"TCONS_00014179";	1	20859676	20860595
"XLOC_009666";	"TCONS_00014180";	1	20860736	20861105
"XLOC_009667";	"TCONS_00014181";	1	20862031	20862563
"XLOC_009676";	"TCONS_00013313";	1	23533883	23534146
"XLOC_009677";	"TCONS_00012183";	1	23534278	23535410
"XLOC_009678";	"TCONS_00014899";	1	23653579	23653813
"XLOC_009689";	"TCONS_00013318";	1	25324429	25325481
"XLOC_009690";	"TCONS_00014184";	1	25325647	25326686
"XLOC_009693";	"TCONS_00014185";	1	25848185	25849519
"XLOC_009694";	"TCONS_00012190";	1	25850672	25851559
"XLOC_009717";	"TCONS_00012204";	1	29283357	29284008
"XLOC_009746";	"TCONS_00012222";	1	33552443	33552934
"XLOC_009751";	"TCONS_00012225";	1	34075026	34076094
"XLOC_009759";	"TCONS_00014192";	1	35138890	35139743
"XLOC_009760";	"TCONS_00014193";	1	35202934	35204109
"XLOC_009761";	"TCONS_00014194";	1	35205222	35205731
"XLOC_009780";	"TCONS_00012241";	1	38440088	38440451
"XLOC_009784";	"TCONS_00014908";	1	40423816	40424975
"XLOC_009798";	"TCONS_00014206";	1	42464381	42465068
"XLOC_010067";	"TCONS_00015202";	10	2635667	2635984
"XLOC_010133";	"TCONS_00020866";	10	3470125	3471146
"XLOC_010270";	"TCONS_00021220";	10	5252418	5255151
"XLOC_010334";	"TCONS_00020418";	10	5944706	5944889
"XLOC_010340";	"TCONS_00020420";	10	6019303	6019868
"XLOC_010409";	"TCONS_00020422";	10	6926869	6927667
"XLOC_010411";	"TCONS_00020882";	10	6938967	6939042
"XLOC_010420";	"TCONS_00020427";	10	7250508	7250623
"XLOC_010510";	"TCONS_00020435";	10	8831454	8831998
"XLOC_010756";	"TCONS_00016009";	10	11568081	11568121
"XLOC_010879";	"TCONS_00016140";	10	12847816	12847838
"XLOC_011030";	"TCONS_00021244";	10	14276915	14276940
"XLOC_011088";	"TCONS_00021251";	10	14853609	14854033
"XLOC_011443";	"TCONS_00021273";	10	18269565	18269996
"XLOC_011481";	"TCONS_00016859";	10	18586546	18587068
"XLOC_011547";	"TCONS_00016942";	10	19028117	19028582
"XLOC_011651";	"TCONS_00020544";	10	19933616	19933859
"XLOC_011736";	"TCONS_00017178";	10	20603787	20604086
"XLOC_011910";	"TCONS_00020574";	10	21957473	21957504
"XLOC_011960";	"TCONS_00020580";	10	22262047	22262102
"XLOC_011989";	"TCONS_00020990";	10	22478155	22478404
"XLOC_012226";	"TCONS_00021340";	10	1648114	1648635
"XLOC_012230";	"TCONS_00020615";	10	1677970	1678468
"XLOC_012336";	"TCONS_00017922";	10	2762203	2762389
"XLOC_012510";	"TCONS_00021350";	10	4778622	4779087
"XLOC_012693";	"TCONS_00020652";	10	7406951	7406971
"XLOC_013395";	"TCONS_00020715";	10	15520236	15520671
"XLOC_013396";	"TCONS_00021089";	10	15522642	15522752
"XLOC_013737";	"TCONS_00021114";	10	18613091	18613429
"XLOC_014059";	"TCONS_00019989";	10	21366984	21367274
"XLOC_014101";	"TCONS_00021458";	10	21667261	21667944
"XLOC_014233";	"TCONS_00021473";	10	22697389	22698119
"XLOC_014239";	"TCONS_00021474";	10	22730007	22730379
"XLOC_014298";	"TCONS_00021168";	10	23202596	23202802
"XLOC_014304";	"TCONS_00020310";	10	1118420	1118761
"XLOC_014305";	"TCONS_00021169";	10	1203017	1203178
"XLOC_014306";	"TCONS_00021170";	10	1225867	1227183
"XLOC_014314";	"TCONS_00020314";	10	1911116	1911894
"XLOC_014324";	"TCONS_00020818";	10	3377347	3378578
"XLOC_014325";	"TCONS_00020819";	10	3514717	3515532
"XLOC_014328";	"TCONS_00021178";	10	4778709	4779833
"XLOC_014330";	"TCONS_00020324";	10	5352614	5353936
"XLOC_014331";	"TCONS_00020822";	10	5365294	5366351
"XLOC_014332";	"TCONS_00020325";	10	5511603	5511924
"XLOC_014335";	"TCONS_00020825";	10	6072495	6073179
"XLOC_014339";	"TCONS_00020827";	10	7803094	7803555
"XLOC_014342";	"TCONS_00021183";	10	8555193	8556234
"XLOC_014343";	"TCONS_00021482";	10	8878871	8879260
"XLOC_014344";	"TCONS_00021184";	10	8879553	8880209
"XLOC_014351";	"TCONS_00021186";	10	10073749	10074095
"XLOC_014357";	"TCONS_00021485";	10	11454510	11455250
"XLOC_014361";	"TCONS_00021191";	10	12299879	12300334
"XLOC_014362";	"TCONS_00021487";	10	12346220	12346574
"XLOC_014365";	"TCONS_00021193";	10	12829435	12829628
"XLOC_014371";	"TCONS_00020342";	10	13856607	13857152
"XLOC_014376";	"TCONS_00021489";	10	14727917	14729205
"XLOC_014377";	"TCONS_00021196";	10	14730686	14731026
"XLOC_014381";	"TCONS_00020836";	10	14874595	14875200
"XLOC_014382";	"TCONS_00020837";	10	15047489	15048462
"XLOC_014384";	"TCONS_00021491";	10	15408119	15409067
"XLOC_014385";	"TCONS_00020839";	10	15442730	15443311
"XLOC_014386";	"TCONS_00020840";	10	15492967	15493598
"XLOC_014387";	"TCONS_00020841";	10	15519641	15520077
"XLOC_014402";	"TCONS_00021198";	10	16905122	16906509
"XLOC_014406";	"TCONS_00021199";	10	17176045	17176331
"XLOC_014409";	"TCONS_00020363";	10	17820700	17821077
"XLOC_014428";	"TCONS_00021495";	10	21366816	21367901
"XLOC_014430";	"TCONS_00020371";	10	21602110	21602329
"XLOC_014440";	"TCONS_00021209";	10	22948453	22949474
"XLOC_014490";	"TCONS_00028773";	11	347764	348166
"XLOC_014534";	"TCONS_00028778";	11	674360	674789
"XLOC_014617";	"TCONS_00029146";	11	1407536	1407842
"XLOC_014630";	"TCONS_00028787";	11	1507140	1508797
"XLOC_014721";	"TCONS_00021859";	11	2333402	2333541
"XLOC_014723";	"TCONS_00021862";	11	2352560	2352930
"XLOC_014851";	"TCONS_00022017";	11	3372438	3372592
"XLOC_015196";	"TCONS_00028351";	11	6742184	6742213
"XLOC_015302";	"TCONS_00028354";	11	7858057	7858918
"XLOC_015542";	"TCONS_00022820";	11	10881956	10882294
"XLOC_015954";	"TCONS_00028385";	11	14046523	14047405
"XLOC_016081";	"TCONS_00029219";	11	15654186	15654292
"XLOC_016099";	"TCONS_00028393";	11	15879790	15879903
"XLOC_016274";	"TCONS_00028866";	11	17926608	17926986
"XLOC_016414";	"TCONS_00028412";	11	19478890	19479187
"XLOC_016456";	"TCONS_00028416";	11	19911225	19911270
"XLOC_016625";	"TCONS_00024056";	11	21687580	21687630
"XLOC_016841";	"TCONS_00028447";	11	23622767	23622917
"XLOC_016961";	"TCONS_00028901";	11	24970942	24970977
"XLOC_016993";	"TCONS_00028902";	11	25234764	25236953
"XLOC_017064";	"TCONS_00028907";	11	25962966	25963850
"XLOC_017192";	"TCONS_00024720";	11	27251667	27252381
"XLOC_017241";	"TCONS_00028479";	11	27727981	27728532
"XLOC_017273";	"TCONS_00028481";	11	28122317	28122952
"XLOC_017299";	"TCONS_00028486";	11	28341084	28341117
"XLOC_017417";	"TCONS_00028495";	11	375823	375937
"XLOC_017436";	"TCONS_00025019";	11	543889	543942
"XLOC_017562";	"TCONS_00028523";	11	1554612	1555017
"XLOC_017913";	"TCONS_00025607";	11	4687939	4688244
"XLOC_018374";	"TCONS_00028986";	11	8790103	8790469
"XLOC_018401";	"TCONS_00029348";	11	9064939	9065646
"XLOC_018668";	"TCONS_00028614";	11	13280772	13281096
"XLOC_018693";	"TCONS_00028617";	11	13717087	13717298
"XLOC_018766";	"TCONS_00029019";	11	14553758	14555163
"XLOC_018797";	"TCONS_00028627";	11	14973042	14974888
"XLOC_018897";	"TCONS_00029372";	11	16220479	16220964
"XLOC_018904";	"TCONS_00029026";	11	16284631	16285966
"XLOC_019067";	"TCONS_00028645";	11	18391486	18391727
"XLOC_019074";	"TCONS_00029386";	11	18437145	18437382
"XLOC_019257";	"TCONS_00028673";	11	20278466	20278896
"XLOC_019746";	"TCONS_00029072";	11	25175171	25176543
"XLOC_019891";	"TCONS_00029083";	11	26588850	26588890
"XLOC_019955";	"TCONS_00029443";	11	27345126	27345942
"XLOC_020012";	"TCONS_00029093";	11	28003928	28004005
"XLOC_020130";	"TCONS_00029457";	11	36524	36921
"XLOC_020132";	"TCONS_00028732";	11	218854	219287
"XLOC_020138";	"TCONS_00028192";	11	539483	541534
"XLOC_020140";	"TCONS_00029101";	11	697623	698057
"XLOC_020149";	"TCONS_00028737";	11	2029769	2030646
"XLOC_020153";	"TCONS_00028198";	11	2318775	2319651
"XLOC_020162";	"TCONS_00029106";	11	5730279	5730826
"XLOC_020174";	"TCONS_00029108";	11	6661766	6661934
"XLOC_020175";	"TCONS_00029465";	11	7183130	7183346
"XLOC_020182";	"TCONS_00029110";	11	9875097	9875679
"XLOC_020193";	"TCONS_00029468";	11	13280723	13281422
"XLOC_020197";	"TCONS_00029113";	11	14053618	14054013
"XLOC_020198";	"TCONS_00029469";	11	14523165	14524615
"XLOC_020199";	"TCONS_00029115";	11	14544172	14545264
"XLOC_020201";	"TCONS_00028224";	11	14553917	14554885
"XLOC_020223";	"TCONS_00028753";	11	18516950	18517449
"XLOC_020225";	"TCONS_00029474";	11	18991890	18992146
"XLOC_020230";	"TCONS_00028754";	11	19629173	19631443
"XLOC_020239";	"TCONS_00029477";	11	22300370	22300894
"XLOC_020242";	"TCONS_00028756";	11	23031649	23031873
"XLOC_020243";	"TCONS_00029479";	11	23091692	23092583
"XLOC_020246";	"TCONS_00029128";	11	23743968	23744415
"XLOC_020249";	"TCONS_00029480";	11	24123404	24123797
"XLOC_020252";	"TCONS_00029481";	11	24422443	24424002
"XLOC_020253";	"TCONS_00029129";	11	24437110	24438342
"XLOC_020263";	"TCONS_00028762";	11	26791179	26791954
"XLOC_020267";	"TCONS_00028764";	11	27031603	27031778
"XLOC_020272";	"TCONS_00028263";	11	27252479	27252978
"XLOC_020274";	"TCONS_00029131";	11	27308115	27308679
"XLOC_020282";	"TCONS_00029482";	11	28154436	28154856
"XLOC_020425";	"TCONS_00036715";	12	933808	934301
"XLOC_020463";	"TCONS_00036336";	12	1226348	1226933
"XLOC_020496";	"TCONS_00035859";	12	1522638	1523065
"XLOC_020568";	"TCONS_00036726";	12	2090915	2092048
"XLOC_020689";	"TCONS_00035881";	12	3057835	3058033
"XLOC_020803";	"TCONS_00036740";	12	3966915	3966956
"XLOC_020904";	"TCONS_00030234";	12	5061018	5061309
"XLOC_020990";	"TCONS_00036750";	12	5987301	5987753
"XLOC_021316";	"TCONS_00036392";	12	9807225	9807638
"XLOC_021486";	"TCONS_00030913";	12	12294318	12294406
"XLOC_021717";	"TCONS_00036429";	12	15412448	15412843
"XLOC_021788";	"TCONS_00035972";	12	16371158	16371402
"XLOC_021789";	"TCONS_00031261";	12	16375469	16375793
"XLOC_021931";	"TCONS_00031421";	12	18367423	18367684
"XLOC_022059";	"TCONS_00036454";	12	19545622	19546867
"XLOC_022072";	"TCONS_00031585";	12	19634664	19635518
"XLOC_022183";	"TCONS_00036804";	12	20850762	20851091
"XLOC_022185";	"TCONS_00031713";	12	20864309	20864966
"XLOC_022395";	"TCONS_00036817";	12	23025365	23028245
"XLOC_022429";	"TCONS_00036478";	12	23283857	23284135
"XLOC_022432";	"TCONS_00032013";	12	23318102	23318741
"XLOC_022485";	"TCONS_00036829";	12	23663925	23664395
"XLOC_022500";	"TCONS_00032106";	12	23835436	23835490
"XLOC_022613";	"TCONS_00032243";	12	25072260	25072340
"XLOC_022707";	"TCONS_00036502";	12	25796700	25797394
"XLOC_022776";	"TCONS_00036511";	12	26451708	26452053
"XLOC_022890";	"TCONS_00036855";	12	1049	2334
"XLOC_022957";	"TCONS_00036067";	12	552049	552561
"XLOC_022992";	"TCONS_00032727";	12	789226	789528
"XLOC_023194";	"TCONS_00036888";	12	2367473	2367530
"XLOC_023226";	"TCONS_00036893";	12	2652990	2654463
"XLOC_023883";	"TCONS_00036154";	12	9995856	9996076
"XLOC_023967";	"TCONS_00036158";	12	10859338	10859745
"XLOC_023971";	"TCONS_00036595";	12	10885179	10885634
"XLOC_024094";	"TCONS_00036173";	12	12401024	12401368
"XLOC_024180";	"TCONS_00036939";	12	13524576	13524963
"XLOC_024330";	"TCONS_00036944";	12	15507114	15507759
"XLOC_024688";	"TCONS_00036201";	12	19639433	19640733
"XLOC_024777";	"TCONS_00036960";	12	20580442	20583050
"XLOC_024862";	"TCONS_00034898";	12	21425929	21425983
"XLOC_024864";	"TCONS_00036972";	12	21454276	21454569
"XLOC_024912";	"TCONS_00036632";	12	21804337	21804640
"XLOC_025083";	"TCONS_00035170";	12	23378721	23379082
"XLOC_025363";	"TCONS_00036992";	12	25775549	25775627
"XLOC_025483";	"TCONS_00036668";	12	26706227	26706546
"XLOC_025577";	"TCONS_00036679";	12	92671	92915
"XLOC_025592";	"TCONS_00036283";	12	2994549	2995137
"XLOC_025600";	"TCONS_00037009";	12	5073239	5074129
"XLOC_025601";	"TCONS_00036286";	12	5378359	5378861
"XLOC_025604";	"TCONS_00035799";	12	5621139	5621676
"XLOC_025606";	"TCONS_00037010";	12	6340894	6341634
"XLOC_025608";	"TCONS_00036291";	12	6989399	6990075
"XLOC_025613";	"TCONS_00036292";	12	9126158	9126929
"XLOC_025618";	"TCONS_00036687";	12	9864498	9864864
"XLOC_025627";	"TCONS_00036690";	12	11272354	11272590
"XLOC_025631";	"TCONS_00036691";	12	12210426	12210620
"XLOC_025636";	"TCONS_00036693";	12	12739187	12739361
"XLOC_025639";	"TCONS_00036694";	12	14980844	14981171
"XLOC_025640";	"TCONS_00037012";	12	14991072	14991347
"XLOC_025642";	"TCONS_00037013";	12	15422593	15423718
"XLOC_025653";	"TCONS_00036303";	12	18924342	18924987
"XLOC_025654";	"TCONS_00036304";	12	18927125	18927793
"XLOC_025655";	"TCONS_00035815";	12	19639393	19639814
"XLOC_025659";	"TCONS_00037015";	12	20465184	20465358
"XLOC_025660";	"TCONS_00036306";	12	20498445	20499176
"XLOC_025661";	"TCONS_00035818";	12	20532702	20533538
"XLOC_025662";	"TCONS_00035819";	12	20578496	20579141
"XLOC_025666";	"TCONS_00036309";	12	20927964	20929049
"XLOC_025668";	"TCONS_00036311";	12	21462692	21463667
"XLOC_025676";	"TCONS_00037017";	12	23665972	23666868
"XLOC_025677";	"TCONS_00035827";	12	23838825	23839878
"XLOC_025679";	"TCONS_00036703";	12	24315086	24315367
"XLOC_025690";	"TCONS_00037020";	12	26707890	26709419
"XLOC_025766";	"TCONS_00037122";	2	623127	623421
"XLOC_025880";	"TCONS_00047102";	2	1339357	1339410
"XLOC_026049";	"TCONS_00047119";	2	2765188	2765343
"XLOC_026053";	"TCONS_00048823";	2	2781170	2781608
"XLOC_026058";	"TCONS_00048826";	2	2812232	2815182
"XLOC_026082";	"TCONS_00048074";	2	3006998	3007175
"XLOC_026153";	"TCONS_00037634";	2	3544330	3544902
"XLOC_026157";	"TCONS_00037639";	2	3562283	3562895
"XLOC_026221";	"TCONS_00047136";	2	4020759	4023244
"XLOC_026693";	"TCONS_00038304";	2	8018774	8019636
"XLOC_026728";	"TCONS_00048881";	2	8313655	8313788
"XLOC_026801";	"TCONS_00048133";	2	9011220	9011794
"XLOC_027043";	"TCONS_00048895";	2	11756325	11756449
"XLOC_027204";	"TCONS_00038945";	2	13878370	13878935
"XLOC_027270";	"TCONS_00048907";	2	14685597	14685627
"XLOC_027383";	"TCONS_00039166";	2	16165188	16166117
"XLOC_027741";	"TCONS_00039605";	2	19860062	19861094
"XLOC_027803";	"TCONS_00039678";	2	20581440	20582230
"XLOC_027835";	"TCONS_00048941";	2	20821070	20821238
"XLOC_027878";	"TCONS_00047303";	2	21110664	21111060
"XLOC_027886";	"TCONS_00048944";	2	21166450	21167489
"XLOC_027984";	"TCONS_00039889";	2	22007413	22007623
"XLOC_028012";	"TCONS_00048234";	2	22249085	22249381
"XLOC_028116";	"TCONS_00047326";	2	23099037	23100056
"XLOC_028206";	"TCONS_00047341";	2	23919888	23921339
"XLOC_028669";	"TCONS_00047398";	2	28638462	28638761
"XLOC_028754";	"TCONS_00040879";	2	29441713	29442176
"XLOC_028938";	"TCONS_00047439";	2	31035101	31035508
"XLOC_029101";	"TCONS_00049038";	2	32448530	32448590
"XLOC_029103";	"TCONS_00047461";	2	32456086	32456123
"XLOC_029203";	"TCONS_00041470";	2	33208856	33209237
"XLOC_029295";	"TCONS_00047494";	2	33969843	33970873
"XLOC_029397";	"TCONS_00048369";	2	34632161	34632931
"XLOC_029556";	"TCONS_00041929";	2	35607765	35608807
"XLOC_029637";	"TCONS_00048394";	2	307047	307607
"XLOC_029646";	"TCONS_00047542";	2	429900	429941
"XLOC_029874";	"TCONS_00042359";	2	2143542	2144310
"XLOC_029904";	"TCONS_00049126";	2	2512043	2512178
"XLOC_030036";	"TCONS_00049142";	2	3583778	3584018
"XLOC_030097";	"TCONS_00049147";	2	4019646	4021411
"XLOC_030220";	"TCONS_00047614";	2	4845785	4845825
"XLOC_030235";	"TCONS_00042800";	2	4955725	4956770
"XLOC_030357";	"TCONS_00042968";	2	5818498	5819336
"XLOC_030603";	"TCONS_00048500";	2	8018018	8019635
"XLOC_030634";	"TCONS_00043313";	2	8375079	8376197
"XLOC_030678";	"TCONS_00049181";	2	8735069	8735144
"XLOC_030792";	"TCONS_00043500";	2	9920026	9920223
"XLOC_030794";	"TCONS_00043507";	2	9960240	9960266
"XLOC_030800";	"TCONS_00047664";	2	10048710	10048988
"XLOC_030844";	"TCONS_00043567";	2	10516609	10518764
"XLOC_030930";	"TCONS_00047674";	2	11336220	11336272
"XLOC_030981";	"TCONS_00048523";	2	11896554	11897051
"XLOC_031344";	"TCONS_00048559";	2	16483351	16483555
"XLOC_031345";	"TCONS_00048560";	2	16489686	16489724
"XLOC_031377";	"TCONS_00049230";	2	16732664	16733044
"XLOC_031738";	"TCONS_00044654";	2	20407874	20408299
"XLOC_031915";	"TCONS_00044862";	2	21927696	21928486
"XLOC_032165";	"TCONS_00045193";	2	24262147	24262823
"XLOC_032182";	"TCONS_00045214";	2	24473650	24474598
"XLOC_032190";	"TCONS_00049281";	2	24576708	24577578
"XLOC_032290";	"TCONS_00049285";	2	25516627	25517319
"XLOC_032598";	"TCONS_00049317";	2	28305126	28305263
"XLOC_032617";	"TCONS_00045803";	2	28520393	28520530
"XLOC_032677";	"TCONS_00049324";	2	29062193	29062436
"XLOC_033106";	"TCONS_00047921";	2	32507889	32507950
"XLOC_033107";	"TCONS_00048716";	2	32510760	32510867
"XLOC_033188";	"TCONS_00049352";	2	33212304	33213048
"XLOC_033429";	"TCONS_00047963";	2	35393441	35393594
"XLOC_033517";	"TCONS_00046972";	2	486261	487046
"XLOC_033528";	"TCONS_00049377";	2	2255699	2256359
"XLOC_033529";	"TCONS_00046979";	2	2297697	2297957
"XLOC_033541";	"TCONS_00046989";	2	4189722	4190812
"XLOC_033557";	"TCONS_00047995";	2	6995513	6995745
"XLOC_033562";	"TCONS_00047997";	2	8314610	8314949
"XLOC_033567";	"TCONS_00048000";	2	8429029	8429389
"XLOC_033570";	"TCONS_00048767";	2	8737210	8739056
"XLOC_033577";	"TCONS_00048769";	2	9958911	9959809
"XLOC_033583";	"TCONS_00049385";	2	10515994	10516444
"XLOC_033584";	"TCONS_00048770";	2	10516617	10517454
"XLOC_033588";	"TCONS_00049387";	2	11903088	11904361
"XLOC_033591";	"TCONS_00048005";	2	12428082	12428967
"XLOC_033601";	"TCONS_00049389";	2	15030704	15031348
"XLOC_033604";	"TCONS_00048772";	2	16482284	16482473
"XLOC_033605";	"TCONS_00048008";	2	16487799	16488174
"XLOC_033608";	"TCONS_00048009";	2	16683383	16683920
"XLOC_033609";	"TCONS_00048010";	2	16684106	16684590
"XLOC_033612";	"TCONS_00048012";	2	16715271	16715697
"XLOC_033614";	"TCONS_00049390";	2	17304343	17305536
"XLOC_033618";	"TCONS_00047029";	2	17762781	17763209
"XLOC_033633";	"TCONS_00048776";	2	20572444	20572732
"XLOC_033634";	"TCONS_00048777";	2	20572818	20573220
"XLOC_033636";	"TCONS_00048778";	2	20574133	20574503
"XLOC_033640";	"TCONS_00049393";	2	20663422	20664657
"XLOC_033653";	"TCONS_00048019";	2	24427334	24429477
"XLOC_033658";	"TCONS_00048787";	2	25156715	25157285
"XLOC_033665";	"TCONS_00047057";	2	27241460	27242034
"XLOC_033683";	"TCONS_00048024";	2	28973297	28973493
"XLOC_033697";	"TCONS_00048789";	2	31352849	31353448
"XLOC_033700";	"TCONS_00048790";	2	31689429	31690450
"XLOC_033702";	"TCONS_00048791";	2	31939115	31939587
"XLOC_033710";	"TCONS_00048032";	2	33295120	33296196
"XLOC_033820";	"TCONS_00049548";	3	785299	785682
"XLOC_033898";	"TCONS_00060987";	3	1415664	1415960
"XLOC_034078";	"TCONS_00060998";	3	2762545	2762601
"XLOC_034462";	"TCONS_00060058";	3	5698030	5698554
"XLOC_034544";	"TCONS_00061055";	3	6336954	6337686
"XLOC_034861";	"TCONS_00050922";	3	9180854	9181391
"XLOC_035172";	"TCONS_00061888";	3	11656984	11657921
"XLOC_035365";	"TCONS_00060176";	3	13293840	13294106
"XLOC_035908";	"TCONS_00052249";	3	18882320	18882791
"XLOC_035961";	"TCONS_00061940";	3	19809905	19810643
"XLOC_036186";	"TCONS_00061175";	3	22625113	22628495
"XLOC_036206";	"TCONS_00060260";	3	22827449	22827812
"XLOC_036280";	"TCONS_00061184";	3	23602356	23602561
"XLOC_036295";	"TCONS_00060274";	3	23769970	23770108
"XLOC_036358";	"TCONS_00052792";	3	24531697	24532073
"XLOC_036451";	"TCONS_00061195";	3	25348283	25348599
"XLOC_036502";	"TCONS_00052956";	3	25832066	25832475
"XLOC_036662";	"TCONS_00061981";	3	27188673	27190724
"XLOC_036858";	"TCONS_00061228";	3	29002590	29003590
"XLOC_037036";	"TCONS_00053643";	3	30507595	30508069
"XLOC_037048";	"TCONS_00062011";	3	30631869	30632650
"XLOC_037088";	"TCONS_00062015";	3	30950853	30952696
"XLOC_037329";	"TCONS_00062032";	3	32835738	32836218
"XLOC_037390";	"TCONS_00060403";	3	33276823	33278261
"XLOC_037727";	"TCONS_00060435";	3	35535812	35536111
"XLOC_037972";	"TCONS_00060458";	3	1190143	1191964
"XLOC_038119";	"TCONS_00062093";	3	2540229	2540302
"XLOC_038714";	"TCONS_00062149";	3	7404525	7405393
"XLOC_038862";	"TCONS_00062160";	3	8803688	8803785
"XLOC_039098";	"TCONS_00060606";	3	10895254	10895296
"XLOC_039365";	"TCONS_00061509";	3	13700823	13700941
"XLOC_039631";	"TCONS_00057028";	3	16193502	16194025
"XLOC_039641";	"TCONS_00060675";	3	16256973	16257260
"XLOC_039653";	"TCONS_00057054";	3	16372156	16372751
"XLOC_039741";	"TCONS_00062239";	3	17339462	17339496
"XLOC_039787";	"TCONS_00062247";	3	17816596	17816887
"XLOC_039913";	"TCONS_00060702";	3	19864790	19865260
"XLOC_039915";	"TCONS_00062254";	3	19896606	19899202
"XLOC_040132";	"TCONS_00057656";	3	22298483	22298944
"XLOC_040341";	"TCONS_00060733";	3	24311305	24311735
"XLOC_040523";	"TCONS_00062275";	3	25847502	25847663
"XLOC_040666";	"TCONS_00062281";	3	27192230	27192348
"XLOC_040728";	"TCONS_00060775";	3	27715244	27715687
"XLOC_040759";	"TCONS_00061607";	3	28003537	28004175
"XLOC_040762";	"TCONS_00060781";	3	28025769	28025775
"XLOC_040947";	"TCONS_00062308";	3	29752523	29753182
"XLOC_040948";	"TCONS_00058679";	3	29758687	29758984
"XLOC_041280";	"TCONS_00061654";	3	32127502	32128454
"XLOC_041429";	"TCONS_00062341";	3	33208623	33208696
"XLOC_041537";	"TCONS_00061684";	3	34130515	34130826
"XLOC_041664";	"TCONS_00060878";	3	35076945	35077051
"XLOC_041720";	"TCONS_00060885";	3	35406503	35406877
"XLOC_041721";	"TCONS_00059673";	3	35409129	35409827
"XLOC_041743";	"TCONS_00059704";	3	35538101	35538749
"XLOC_041853";	"TCONS_00061717";	3	1133022	1133920
"XLOC_041856";	"TCONS_00062367";	3	1733276	1734458
"XLOC_041867";	"TCONS_00060917";	3	3883001	3883289
"XLOC_041868";	"TCONS_00061718";	3	3952605	3953216
"XLOC_041869";	"TCONS_00060918";	3	4007998	4008374
"XLOC_041874";	"TCONS_00061719";	3	4554592	4554969
"XLOC_041888";	"TCONS_00061723";	3	8097307	8098020
"XLOC_041891";	"TCONS_00059877";	3	8916706	8917187
"XLOC_041896";	"TCONS_00060926";	3	9572339	9573348
"XLOC_041897";	"TCONS_00061725";	3	9677875	9678185
"XLOC_041903";	"TCONS_00062373";	3	11380893	11382403
"XLOC_041908";	"TCONS_00061731";	3	12647143	12648516
"XLOC_041911";	"TCONS_00060929";	3	12926139	12927080
"XLOC_041918";	"TCONS_00059892";	3	14967563	14968283
"XLOC_041921";	"TCONS_00060931";	3	15667820	15668084
"XLOC_041926";	"TCONS_00062375";	3	17297656	17297975
"XLOC_041930";	"TCONS_00059899";	3	17818736	17819405
"XLOC_041939";	"TCONS_00062378";	3	19811693	19812572
"XLOC_041940";	"TCONS_00062379";	3	19867927	19868662
"XLOC_041942";	"TCONS_00062380";	3	19900040	19900200
"XLOC_041949";	"TCONS_00061740";	3	22089562	22089873
"XLOC_041957";	"TCONS_00060938";	3	23425002	23425254
"XLOC_041960";	"TCONS_00062381";	3	23789132	23789740
"XLOC_041964";	"TCONS_00062382";	3	24310442	24311219
"XLOC_041965";	"TCONS_00059916";	3	24311320	24311741
"XLOC_041968";	"TCONS_00061745";	3	25432986	25433886
"XLOC_041970";	"TCONS_00060941";	3	26137754	26138152
"XLOC_041971";	"TCONS_00059918";	3	26716002	26716696
"XLOC_041978";	"TCONS_00060944";	3	27696791	27697200
"XLOC_041979";	"TCONS_00060945";	3	27719511	27720237
"XLOC_041981";	"TCONS_00061749";	3	28312658	28313770
"XLOC_041986";	"TCONS_00061750";	3	29005574	29007031
"XLOC_041989";	"TCONS_00060947";	3	29377499	29378186
"XLOC_041992";	"TCONS_00061752";	3	29755006	29755855
"XLOC_041993";	"TCONS_00060948";	3	29758243	29759337
"XLOC_041999";	"TCONS_00060950";	3	31159038	31159296
"XLOC_042000";	"TCONS_00060951";	3	31428650	31429522
"XLOC_042001";	"TCONS_00061753";	3	31946568	31947415
"XLOC_042006";	"TCONS_00060953";	3	32840914	32842030
"XLOC_042020";	"TCONS_00061755";	3	35536818	35537094
"XLOC_042021";	"TCONS_00060958";	3	35539544	35540532
"XLOC_042226";	"TCONS_00071049";	4	2061594	2061653
"XLOC_042301";	"TCONS_00071051";	4	3539438	3539871
"XLOC_042405";	"TCONS_00072384";	4	4754216	4754893
"XLOC_042557";	"TCONS_00071800";	4	6585323	6585542
"XLOC_042569";	"TCONS_00072395";	4	6683585	6683973
"XLOC_042570";	"TCONS_00071070";	4	6685323	6686342
"XLOC_042663";	"TCONS_00071074";	4	7912405	7912535
"XLOC_042726";	"TCONS_00071081";	4	8712895	8713158
"XLOC_042901";	"TCONS_00072409";	4	11204315	11204878
"XLOC_042991";	"TCONS_00072421";	4	12395528	12395607
"XLOC_043079";	"TCONS_00063595";	4	13520044	13520578
"XLOC_043086";	"TCONS_00072427";	4	13586147	13589211
"XLOC_043146";	"TCONS_00071107";	4	14159581	14159884
"XLOC_043245";	"TCONS_00072434";	4	15488649	15488734
"XLOC_043331";	"TCONS_00072439";	4	16543308	16544803
"XLOC_043381";	"TCONS_00071124";	4	17077794	17078305
"XLOC_043443";	"TCONS_00072447";	4	17881768	17881908
"XLOC_043559";	"TCONS_00071137";	4	19042624	19043129
"XLOC_043611";	"TCONS_00072455";	4	19442826	19443340
"XLOC_043658";	"TCONS_00064274";	4	19906647	19907548
"XLOC_044135";	"TCONS_00064857";	4	23634631	23635057
"XLOC_044153";	"TCONS_00064878";	4	23812920	23813430
"XLOC_044160";	"TCONS_00071200";	4	23858636	23859066
"XLOC_044229";	"TCONS_00072495";	4	24454786	24455275
"XLOC_044414";	"TCONS_00072512";	4	26097369	26098518
"XLOC_044522";	"TCONS_00065385";	4	27049102	27049578
"XLOC_044549";	"TCONS_00072528";	4	27348767	27349350
"XLOC_044662";	"TCONS_00072534";	4	28278682	28279282
"XLOC_045049";	"TCONS_00066064";	4	31563148	31564698
"XLOC_045065";	"TCONS_00072559";	4	31642849	31643376
"XLOC_045240";	"TCONS_00072576";	4	32974614	32976309
"XLOC_045355";	"TCONS_00066474";	4	34022596	34022700
"XLOC_045400";	"TCONS_00072587";	4	34431751	34431955
"XLOC_045835";	"TCONS_00072610";	4	3853164	3853422
"XLOC_045863";	"TCONS_00067099";	4	4358787	4361063
"XLOC_046000";	"TCONS_00067256";	4	6011661	6011708
"XLOC_046131";	"TCONS_00072618";	4	7964685	7964837
"XLOC_046332";	"TCONS_00071418";	4	10699340	10699658
"XLOC_046520";	"TCONS_00067865";	4	13587036	13589211
"XLOC_046602";	"TCONS_00071441";	4	14746989	14747337
"XLOC_046628";	"TCONS_00071443";	4	15124630	15124750
"XLOC_046726";	"TCONS_00071453";	4	16431327	16431351
"XLOC_046767";	"TCONS_00068150";	4	16861863	16862648
"XLOC_046782";	"TCONS_00071458";	4	17077794	17078280
"XLOC_046810";	"TCONS_00072106";	4	17425082	17425216
"XLOC_047455";	"TCONS_00071527";	4	23431326	23431868
"XLOC_047505";	"TCONS_00071531";	4	23814597	23814746
"XLOC_047655";	"TCONS_00072730";	4	24984244	24984284
"XLOC_047658";	"TCONS_00071555";	4	25020738	25020830
"XLOC_047690";	"TCONS_00071559";	4	25258064	25258525
"XLOC_047919";	"TCONS_00071595";	4	27160868	27161449
"XLOC_047921";	"TCONS_00071597";	4	27173799	27175907
"XLOC_047950";	"TCONS_00072209";	4	27343121	27343175
"XLOC_048307";	"TCONS_00072787";	4	30632248	30632327
"XLOC_048399";	"TCONS_00072798";	4	31313173	31313236
"XLOC_048658";	"TCONS_00072821";	4	33378658	33380444
"XLOC_048910";	"TCONS_00070915";	4	35265153	35265293
"XLOC_048923";	"TCONS_00072318";	4	35393167	35393367
"XLOC_048945";	"TCONS_00072852";	4	2819754	2820821
"XLOC_048952";	"TCONS_00070959";	4	6666546	6667134
"XLOC_048956";	"TCONS_00072853";	4	6943167	6943956
"XLOC_048958";	"TCONS_00072323";	4	7356794	7357523
"XLOC_048959";	"TCONS_00072854";	4	7526333	7526703
"XLOC_048962";	"TCONS_00072855";	4	7964936	7965476
"XLOC_048970";	"TCONS_00070967";	4	10612975	10613541
"XLOC_048973";	"TCONS_00072858";	4	11631894	11632231
"XLOC_048983";	"TCONS_00071744";	4	13000580	13001403
"XLOC_048985";	"TCONS_00072328";	4	14120623	14121606
"XLOC_048987";	"TCONS_00072329";	4	14181724	14182818
"XLOC_048998";	"TCONS_00072333";	4	17955635	17956611
"XLOC_049003";	"TCONS_00072861";	4	18553360	18553592
"XLOC_049017";	"TCONS_00072864";	4	20837237	20838314
"XLOC_049042";	"TCONS_00072869";	4	23888521	23889149
"XLOC_049045";	"TCONS_00071754";	4	24755866	24756546
"XLOC_049046";	"TCONS_00072347";	4	24984109	24984332
"XLOC_049048";	"TCONS_00071010";	4	24985778	24986089
"XLOC_049051";	"TCONS_00072871";	4	25022597	25023372
"XLOC_049063";	"TCONS_00072352";	4	27173369	27176055
"XLOC_049064";	"TCONS_00072353";	4	27177023	27177465
"XLOC_049067";	"TCONS_00071021";	4	28038449	28039066
"XLOC_049071";	"TCONS_00071025";	4	28886317	28886847
"XLOC_049072";	"TCONS_00071757";	4	29055322	29055775
"XLOC_049073";	"TCONS_00072355";	4	29146438	29147521
"XLOC_049074";	"TCONS_00071026";	4	29473313	29474219
"XLOC_049075";	"TCONS_00072356";	4	29677269	29677532
"XLOC_049077";	"TCONS_00072873";	4	29765140	29765809
"XLOC_049078";	"TCONS_00071759";	4	29769310	29769637
"XLOC_049082";	"TCONS_00072358";	4	30367374	30368195
"XLOC_049083";	"TCONS_00071760";	4	30605226	30606861
"XLOC_049089";	"TCONS_00072359";	4	31593563	31594052
"XLOC_049090";	"TCONS_00072876";	4	31651923	31653351
"XLOC_049098";	"TCONS_00071765";	4	34049707	34050048
"XLOC_049241";	"TCONS_00080431";	5	975542	975886
"XLOC_049314";	"TCONS_00080438";	5	1687164	1687179
"XLOC_049415";	"TCONS_00081524";	5	2563944	2564197
"XLOC_049456";	"TCONS_00081529";	5	2932692	2932772
"XLOC_049527";	"TCONS_00081063";	5	3548019	3548320
"XLOC_049597";	"TCONS_00080469";	5	4249985	4250712
"XLOC_049674";	"TCONS_00081074";	5	5119364	5120061
"XLOC_049743";	"TCONS_00080478";	5	5797362	5797502
"XLOC_050256";	"TCONS_00080511";	5	12927259	12927914
"XLOC_050360";	"TCONS_00081105";	5	14171471	14171587
"XLOC_050572";	"TCONS_00074662";	5	16752434	16752824
"XLOC_050697";	"TCONS_00081124";	5	18145239	18145241
"XLOC_051183";	"TCONS_00080587";	5	22583792	22583824
"XLOC_051361";	"TCONS_00075624";	5	24018814	24019329
"XLOC_051362";	"TCONS_00081624";	5	24020475	24020713
"XLOC_051472";	"TCONS_00075757";	5	24862292	24864802
"XLOC_051686";	"TCONS_00081652";	5	26623383	26624150
"XLOC_051757";	"TCONS_00076131";	5	27085255	27085376
"XLOC_051770";	"TCONS_00081665";	5	27205865	27205942
"XLOC_051830";	"TCONS_00076219";	5	27622140	27622308
"XLOC_051929";	"TCONS_00081228";	5	28365049	28365402
"XLOC_051997";	"TCONS_00076441";	5	28978073	28978863
"XLOC_052013";	"TCONS_00081688";	5	29065362	29066171
"XLOC_052563";	"TCONS_00080751";	5	3837358	3837410
"XLOC_052721";	"TCONS_00081741";	5	5284790	5284976
"XLOC_053247";	"TCONS_00081316";	5	11914018	11914327
"XLOC_053282";	"TCONS_00081771";	5	12598755	12598822
"XLOC_053365";	"TCONS_00078113";	5	13534350	13534395
"XLOC_053693";	"TCONS_00078519";	5	17119561	17119882
"XLOC_053698";	"TCONS_00081347";	5	17131309	17131702
"XLOC_053776";	"TCONS_00081349";	5	17856461	17856499
"XLOC_054080";	"TCONS_00080881";	5	20659094	20659169
"XLOC_054327";	"TCONS_00080912";	5	22949235	22949660
"XLOC_054442";	"TCONS_00081852";	5	23875400	23875752
"XLOC_054518";	"TCONS_00081427";	5	24453230	24455078
"XLOC_054862";	"TCONS_00081450";	5	27528968	27529069
"XLOC_055056";	"TCONS_00080261";	5	29188469	29189357
"XLOC_055129";	"TCONS_00081898";	5	136868	137075
"XLOC_055132";	"TCONS_00081476";	5	777607	778069
"XLOC_055135";	"TCONS_00081477";	5	1481855	1482437
"XLOC_055142";	"TCONS_00081012";	5	2656325	2657075
"XLOC_055148";	"TCONS_00081902";	5	3625363	3626143
"XLOC_055158";	"TCONS_00081904";	5	6313566	6314476
"XLOC_055164";	"TCONS_00081017";	5	8257244	8257696
"XLOC_055165";	"TCONS_00080384";	5	9420510	9420721
"XLOC_055167";	"TCONS_00081905";	5	10038727	10038938
"XLOC_055170";	"TCONS_00081018";	5	10617630	10617844
"XLOC_055173";	"TCONS_00081907";	5	11327805	11328547
"XLOC_055182";	"TCONS_00081023";	5	14430292	14432448
"XLOC_055204";	"TCONS_00081485";	5	21277456	21278189
"XLOC_055206";	"TCONS_00081486";	5	21798058	21798670
"XLOC_055212";	"TCONS_00081489";	5	23348789	23349073
"XLOC_055214";	"TCONS_00081490";	5	23668349	23669218
"XLOC_055220";	"TCONS_00080413";	5	25526612	25527060
"XLOC_055228";	"TCONS_00081031";	5	27528886	27529815
"XLOC_055231";	"TCONS_00081495";	5	28592657	28593800
"XLOC_055253";	"TCONS_00081938";	6	209244	209533
"XLOC_055450";	"TCONS_00090516";	6	1805024	1805215
"XLOC_055502";	"TCONS_00091057";	6	2191828	2191915
"XLOC_055687";	"TCONS_00090543";	6	3652792	3653232
"XLOC_055691";	"TCONS_00089965";	6	3669789	3672775
"XLOC_055937";	"TCONS_00089984";	6	5559910	5560679
"XLOC_056115";	"TCONS_00083026";	6	7118835	7119411
"XLOC_056219";	"TCONS_00090004";	6	8060454	8060683
"XLOC_056430";	"TCONS_00090592";	6	10392795	10392944
"XLOC_056512";	"TCONS_00091127";	6	11275389	11275674
"XLOC_056710";	"TCONS_00091134";	6	13539980	13540392
"XLOC_056806";	"TCONS_00091138";	6	14924988	14925409
"XLOC_057142";	"TCONS_00090053";	6	19315417	19316383
"XLOC_057427";	"TCONS_00090647";	6	22412819	22413267
"XLOC_057585";	"TCONS_00091167";	6	23891546	23891642
"XLOC_057719";	"TCONS_00084907";	6	25046037	25047164
"XLOC_057760";	"TCONS_00090661";	6	25528159	25528347
"XLOC_057827";	"TCONS_00090666";	6	26080394	26080562
"XLOC_057856";	"TCONS_00090102";	6	26279310	26280103
"XLOC_057979";	"TCONS_00090119";	6	27346159	27347228
"XLOC_058163";	"TCONS_00091202";	6	28805331	28805444
"XLOC_058454";	"TCONS_00085835";	6	140671	141232
"XLOC_058549";	"TCONS_00090736";	6	893185	893539
"XLOC_058698";	"TCONS_00091245";	6	2095806	2098755
"XLOC_058901";	"TCONS_00091261";	6	3652765	3653297
"XLOC_058934";	"TCONS_00090772";	6	3946552	3946992
"XLOC_059302";	"TCONS_00091292";	6	6712424	6713209
"XLOC_059330";	"TCONS_00090259";	6	6920362	6920644
"XLOC_059364";	"TCONS_00091298";	6	7161492	7161532
"XLOC_059437";	"TCONS_00091301";	6	7765020	7765427
"XLOC_059881";	"TCONS_00091314";	6	12519809	12519831
"XLOC_059940";	"TCONS_00087648";	6	13182307	13182698
"XLOC_059942";	"TCONS_00090856";	6	13203979	13205577
"XLOC_059947";	"TCONS_00087662";	6	13277038	13278360
"XLOC_060147";	"TCONS_00091333";	6	16308900	16308998
"XLOC_060180";	"TCONS_00087964";	6	16702677	16702714
"XLOC_060454";	"TCONS_00091358";	6	20098352	20098790
"XLOC_060643";	"TCONS_00090365";	6	21936925	21937111
"XLOC_060748";	"TCONS_00091374";	6	23013211	23013773
"XLOC_060771";	"TCONS_00091376";	6	23212357	23212792
"XLOC_060943";	"TCONS_00088878";	6	24832088	24832476
"XLOC_061019";	"TCONS_00090941";	6	25521640	25521913
"XLOC_061065";	"TCONS_00091389";	6	25955856	25955934
"XLOC_061132";	"TCONS_00090951";	6	26479423	26479460
"XLOC_061630";	"TCONS_00089746";	6	30809676	30810915
"XLOC_061699";	"TCONS_00091011";	6	2095285	2097999
"XLOC_061701";	"TCONS_00091012";	6	2570274	2571315
"XLOC_061720";	"TCONS_00089841";	6	6713310	6713479
"XLOC_061733";	"TCONS_00090484";	6	9713895	9714112
"XLOC_061738";	"TCONS_00089853";	6	10403831	10404497
"XLOC_061739";	"TCONS_00090486";	6	10454352	10454538
"XLOC_061747";	"TCONS_00091443";	6	11799656	11800624
"XLOC_061748";	"TCONS_00091444";	6	12057015	12057916
"XLOC_061756";	"TCONS_00091019";	6	13381188	13381516
"XLOC_061761";	"TCONS_00090489";	6	14352158	14352894
"XLOC_061762";	"TCONS_00089869";	6	14790533	14790849
"XLOC_061764";	"TCONS_00091446";	6	14926832	14928219
"XLOC_061785";	"TCONS_00091449";	6	20084141	20084387
"XLOC_061787";	"TCONS_00090494";	6	20098559	20099244
"XLOC_061798";	"TCONS_00091027";	6	23013150	23013927
"XLOC_061802";	"TCONS_00089897";	6	23958024	23958756
"XLOC_061803";	"TCONS_00091454";	6	24865432	24866333
"XLOC_061811";	"TCONS_00090495";	6	25246781	25247284
"XLOC_061816";	"TCONS_00089910";	6	26479002	26479371
"XLOC_061818";	"TCONS_00089912";	6	26705200	26706060
"XLOC_061822";	"TCONS_00091457";	6	27944958	27946061
"XLOC_061825";	"TCONS_00091031";	6	29556041	29556465
"XLOC_061826";	"TCONS_00090497";	6	29556476	29556958
"XLOC_061827";	"TCONS_00091032";	6	29557373	29558934
"XLOC_061833";	"TCONS_00091033";	6	30548256	30549061
"XLOC_061986";	"TCONS_00099761";	7	1251236	1251673
"XLOC_062033";	"TCONS_00099321";	7	1589929	1590001
"XLOC_062145";	"TCONS_00099769";	7	2531151	2532344
"XLOC_062295";	"TCONS_00098757";	7	3724441	3724933
"XLOC_062435";	"TCONS_00099793";	7	4982686	4983515
"XLOC_062530";	"TCONS_00099358";	7	5821973	5822364
"XLOC_062602";	"TCONS_00098796";	7	6641650	6641961
"XLOC_062893";	"TCONS_00098815";	7	10176973	10178023
"XLOC_063027";	"TCONS_00099832";	7	11721569	11722893
"XLOC_063057";	"TCONS_00098821";	7	12335642	12336064
"XLOC_063065";	"TCONS_00099834";	7	12458317	12458743
"XLOC_063316";	"TCONS_00093234";	7	16145236	16145514
"XLOC_063594";	"TCONS_00099871";	7	19385403	19386186
"XLOC_063659";	"TCONS_00099877";	7	20042162	20042470
"XLOC_063781";	"TCONS_00099882";	7	21119913	21120206
"XLOC_063813";	"TCONS_00098895";	7	21388730	21390282
"XLOC_064419";	"TCONS_00098950";	7	26567250	26567698
"XLOC_064478";	"TCONS_00098956";	7	26988677	26988737
"XLOC_064610";	"TCONS_00094859";	7	28051108	28051152
"XLOC_064645";	"TCONS_00099482";	7	28266512	28267419
"XLOC_064875";	"TCONS_00099507";	7	587451	587836
"XLOC_064945";	"TCONS_00099515";	7	1092708	1093285
"XLOC_065019";	"TCONS_00095395";	7	1780578	1781995
"XLOC_065033";	"TCONS_00099520";	7	1904239	1904617
"XLOC_065070";	"TCONS_00095461";	7	2153507	2153816
"XLOC_065184";	"TCONS_00099034";	7	3265381	3265415
"XLOC_065187";	"TCONS_00099536";	7	3275965	3277361
"XLOC_065710";	"TCONS_00096208";	7	8561271	8561693
"XLOC_065711";	"TCONS_00099999";	7	8563642	8564444
"XLOC_065788";	"TCONS_00100002";	7	9566973	9567388
"XLOC_066095";	"TCONS_00100016";	7	13320286	13320331
"XLOC_066230";	"TCONS_00099107";	7	15190020	15190482
"XLOC_066319";	"TCONS_00100031";	7	16216362	16216426
"XLOC_066516";	"TCONS_00097156";	7	18545714	18545926
"XLOC_066576";	"TCONS_00099139";	7	19193565	19193584
"XLOC_066593";	"TCONS_00097255";	7	19382417	19382452
"XLOC_066674";	"TCONS_00099155";	7	20178041	20178322
"XLOC_066790";	"TCONS_00097492";	7	21342095	21342227
"XLOC_067072";	"TCONS_00100083";	7	23691489	23692366
"XLOC_067140";	"TCONS_00097920";	7	24341187	24341935
"XLOC_067172";	"TCONS_00099661";	7	24583787	24583931
"XLOC_067195";	"TCONS_00097987";	7	24798445	24799281
"XLOC_067327";	"TCONS_00099671";	7	26009995	26010524
"XLOC_067385";	"TCONS_00099226";	7	26535620	26535782
"XLOC_067396";	"TCONS_00098227";	7	26649669	26649878
"XLOC_067478";	"TCONS_00099691";	7	27534414	27535320
"XLOC_067515";	"TCONS_00099696";	7	27832779	27832865
"XLOC_067618";	"TCONS_00099259";	7	28713433	28713661
"XLOC_067704";	"TCONS_00099723";	7	29348575	29348622
"XLOC_067746";	"TCONS_00100132";	7	611904	613001
"XLOC_067755";	"TCONS_00100136";	7	3276017	3276559
"XLOC_067756";	"TCONS_00099275";	7	3313421	3313998
"XLOC_067757";	"TCONS_00099728";	7	3870628	3870995
"XLOC_067762";	"TCONS_00100137";	7	4540792	4541308
"XLOC_067764";	"TCONS_00098684";	7	4746314	4747246
"XLOC_067769";	"TCONS_00099279";	7	7244534	7244860
"XLOC_067772";	"TCONS_00098689";	7	8563650	8564439
"XLOC_067776";	"TCONS_00099731";	7	13204865	13205195
"XLOC_067777";	"TCONS_00098690";	7	13396295	13396730
"XLOC_067791";	"TCONS_00099734";	7	16705815	16706716
"XLOC_067795";	"TCONS_00099736";	7	17080213	17080418
"XLOC_067801";	"TCONS_00099287";	7	18364046	18365157
"XLOC_067806";	"TCONS_00100143";	7	19474116	19479200
"XLOC_067813";	"TCONS_00099292";	7	20657629	20658014
"XLOC_067816";	"TCONS_00100144";	7	21342576	21343703
"XLOC_067817";	"TCONS_00099293";	7	21742250	21743521
"XLOC_067820";	"TCONS_00099295";	7	22805696	22806559
"XLOC_067823";	"TCONS_00099739";	7	24174919	24175460
"XLOC_067837";	"TCONS_00098722";	7	26520039	26520591
"XLOC_067844";	"TCONS_00099302";	7	27692932	27693438
"XLOC_067853";	"TCONS_00098732";	7	29385779	29386440
"XLOC_068092";	"TCONS_00107066";	8	1918208	1918240
"XLOC_068360";	"TCONS_00100767";	8	4487760	4487857
"XLOC_068376";	"TCONS_00107094";	8	4644332	4644724
"XLOC_068682";	"TCONS_00107631";	8	7959012	7959115
"XLOC_068740";	"TCONS_00107633";	8	8431292	8431370
"XLOC_068950";	"TCONS_00107142";	8	10412108	10412856
"XLOC_069240";	"TCONS_00107170";	8	14313778	14316674
"XLOC_069242";	"TCONS_00107668";	8	14293011	14294833
"XLOC_069265";	"TCONS_00107672";	8	14518809	14519798
"XLOC_069341";	"TCONS_00101950";	8	15357651	15357872
"XLOC_069679";	"TCONS_00108118";	8	19164762	19164804
"XLOC_069894";	"TCONS_00107214";	8	21092896	21093886
"XLOC_069942";	"TCONS_00108131";	8	21526777	21527760
"XLOC_070335";	"TCONS_00107745";	8	25067388	25067773
"XLOC_070402";	"TCONS_00107759";	8	25574480	25575889
"XLOC_070593";	"TCONS_00103474";	8	27133422	27134268
"XLOC_070996";	"TCONS_00107809";	8	1847632	1847700
"XLOC_070997";	"TCONS_00107330";	8	1936786	1937160
"XLOC_070998";	"TCONS_00107329";	8	1926234	1926489
"XLOC_071280";	"TCONS_00107367";	8	4545330	4545576
"XLOC_071311";	"TCONS_00104405";	8	4852861	4854279
"XLOC_071590";	"TCONS_00107381";	8	7986302	7987605
"XLOC_071675";	"TCONS_00104822";	8	8971903	8973571
"XLOC_071756";	"TCONS_00107391";	8	9907329	9907670
"XLOC_071771";	"TCONS_00107394";	8	10084915	10085143
"XLOC_072013";	"TCONS_00105218";	8	13452566	13453575
"XLOC_072014";	"TCONS_00107425";	8	13454578	13454655
"XLOC_072067";	"TCONS_00108273";	8	14320955	14321131
"XLOC_072081";	"TCONS_00107877";	8	14585111	14585697
"XLOC_072161";	"TCONS_00107439";	8	15749450	15749809
"XLOC_072170";	"TCONS_00107443";	8	15843725	15843997
"XLOC_072238";	"TCONS_00107445";	8	16774452	16775065
"XLOC_072299";	"TCONS_00107887";	8	17457717	17457989
"XLOC_072302";	"TCONS_00107888";	8	17472260	17472378
"XLOC_072348";	"TCONS_00108294";	8	18012707	18012917
"XLOC_072565";	"TCONS_00107900";	8	20386745	20387484
"XLOC_072722";	"TCONS_00107471";	8	21921981	21922111
"XLOC_072725";	"TCONS_00106066";	8	21970540	21970972
"XLOC_072726";	"TCONS_00108303";	8	21967000	21967697
"XLOC_072949";	"TCONS_00108320";	8	24104973	24108019
"XLOC_073059";	"TCONS_00107507";	8	25126561	25127740
"XLOC_073105";	"TCONS_00108336";	8	25574341	25575448
"XLOC_073117";	"TCONS_00108338";	8	25666779	25667117
"XLOC_073340";	"TCONS_00108353";	8	27490921	27492967
"XLOC_073455";	"TCONS_00107975";	8	147846	148698
"XLOC_073460";	"TCONS_00107543";	8	1081954	1082124
"XLOC_073462";	"TCONS_00107978";	8	2468257	2468691
"XLOC_073464";	"TCONS_00106975";	8	3069747	3070562
"XLOC_073468";	"TCONS_00108362";	8	4100220	4100810
"XLOC_073469";	"TCONS_00107545";	8	4278318	4278735
"XLOC_073495";	"TCONS_00107982";	8	9867091	9867302
"XLOC_073496";	"TCONS_00107983";	8	10085869	10086319
"XLOC_073500";	"TCONS_00107549";	8	11271197	11272121
"XLOC_073504";	"TCONS_00108367";	8	12140986	12142217
"XLOC_073507";	"TCONS_00107551";	8	13452606	13454065
"XLOC_073516";	"TCONS_00107011";	8	14523536	14524734
"XLOC_073517";	"TCONS_00108369";	8	14525633	14526506
"XLOC_073521";	"TCONS_00107014";	8	14586230	14587239
"XLOC_073524";	"TCONS_00107017";	8	14886960	14887912
"XLOC_073527";	"TCONS_00107552";	8	16462197	16462374
"XLOC_073529";	"TCONS_00107553";	8	16464325	16464927
"XLOC_073530";	"TCONS_00107988";	8	16994262	16995083
"XLOC_073532";	"TCONS_00107555";	8	19266714	19267736
"XLOC_073538";	"TCONS_00107991";	8	21095204	21096393
"XLOC_073545";	"TCONS_00107994";	8	21971448	21972983
"XLOC_073547";	"TCONS_00108370";	8	22652282	22653008
"XLOC_073552";	"TCONS_00107995";	8	24103801	24104129
"XLOC_073554";	"TCONS_00107564";	8	24771356	24772145
"XLOC_073556";	"TCONS_00108373";	8	24973157	24974278
"XLOC_073557";	"TCONS_00107565";	8	24986459	24986798
"XLOC_073561";	"TCONS_00108374";	8	25669983	25671301
"XLOC_073562";	"TCONS_00107567";	8	25672421	25673473
"XLOC_073566";	"TCONS_00107038";	8	26299005	26299728
"XLOC_073570";	"TCONS_00107999";	8	27085268	27085772
"XLOC_073572";	"TCONS_00107040";	8	27489504	27490278
"XLOC_073573";	"TCONS_00107041";	8	27491654	27492881
"XLOC_073577";	"TCONS_00107570";	8	28223903	28225010
"XLOC_074323";	"TCONS_00114367";	9	9778458	9779447
"XLOC_074481";	"TCONS_00114737";	9	11710829	11710856
"XLOC_074596";	"TCONS_00113924";	9	12840214	12840365
"XLOC_074608";	"TCONS_00113926";	9	12983471	12983999
"XLOC_074644";	"TCONS_00113931";	9	13416210	13416378
"XLOC_075138";	"TCONS_00113988";	9	18163097	18163284
"XLOC_075303";	"TCONS_00110461";	9	19591708	19591878
"XLOC_075549";	"TCONS_00114838";	9	21509774	21510160
"XLOC_075615";	"TCONS_00114045";	9	22018750	22019105
"XLOC_075702";	"TCONS_00114487";	9	22753374	22753458
"XLOC_075765";	"TCONS_00114866";	9	724055	724418
"XLOC_075843";	"TCONS_00114502";	9	1539715	1540212
"XLOC_076312";	"TCONS_00111698";	9	7106530	7106657
"XLOC_076426";	"TCONS_00114895";	9	8503842	8504203
"XLOC_076450";	"TCONS_00114527";	9	8654082	8654149
"XLOC_076451";	"TCONS_00114115";	9	8658254	8658269
"XLOC_076632";	"TCONS_00114132";	9	10807462	10808270
"XLOC_076649";	"TCONS_00112095";	9	10977566	10977996
"XLOC_077082";	"TCONS_00114172";	9	15411850	15412102
"XLOC_077225";	"TCONS_00114583";	9	16792622	16792949
"XLOC_077230";	"TCONS_00114585";	9	16841074	16842156
"XLOC_077256";	"TCONS_00114939";	9	17022356	17022569
"XLOC_077380";	"TCONS_00112983";	9	18100716	18101641
"XLOC_077415";	"TCONS_00114953";	9	18407353	18407680
"XLOC_077547";	"TCONS_00113210";	9	19439855	19440182
"XLOC_077753";	"TCONS_00114250";	9	20982069	20982739
"XLOC_077840";	"TCONS_00114262";	9	21710559	21710873
"XLOC_078024";	"TCONS_00114291";	9	725191	725908
"XLOC_078027";	"TCONS_00114292";	9	1539928	1540798
"XLOC_078028";	"TCONS_00114667";	9	1541168	1541750
"XLOC_078041";	"TCONS_00114296";	9	4608751	4609506
"XLOC_078042";	"TCONS_00113826";	9	4674708	4675313
"XLOC_078043";	"TCONS_00115011";	9	4694179	4695032
"XLOC_078048";	"TCONS_00115013";	9	6597775	6598142
"XLOC_078050";	"TCONS_00114298";	9	8120793	8122057
"XLOC_078052";	"TCONS_00113832";	9	8418556	8419257
"XLOC_078065";	"TCONS_00115016";	9	11836792	11837222
"XLOC_078073";	"TCONS_00115017";	9	13132799	13133447
"XLOC_078074";	"TCONS_00115018";	9	13135160	13136582
"XLOC_078081";	"TCONS_00115020";	9	14554630	14555275
"XLOC_078084";	"TCONS_00114672";	9	15105347	15105569
"XLOC_078089";	"TCONS_00115022";	9	15548955	15549382
"XLOC_078091";	"TCONS_00115023";	9	15874388	15875075
"XLOC_078104";	"TCONS_00114317";	9	17481335	17482025
"XLOC_078125";	"TCONS_00115028";	9	21710554	21711512
"XLOC_078126";	"TCONS_00114321";	9	21927553	21928130
"XLOC_078132";	"TCONS_00115031";	AC156495	82745	83228
"XLOC_078133";	"TCONS_00115033";	AC160949	2	218
"XLOC_078136";	"TCONS_00115042";	AC160949	34060	34331
"XLOC_078137";	"TCONS_00115051";	AC174930	2092	2126
"XLOC_078138";	"TCONS_00115055";	AC174930	12633	13373
"XLOC_078139";	"TCONS_00115050";	AC174930	2424	3308
"XLOC_078140";	"TCONS_00115052";	AC174930	12572	13376
"XLOC_078141";	"TCONS_00115056";	AP008246	171255	171608
"XLOC_078143";	"TCONS_00115062";	AP008247	44216	44767
"XLOC_078144";	"TCONS_00115060";	AP008247	97705	98160
"XLOC_078146";	"TCONS_00115064";	Syng_TIGR_012	192	1275
"XLOC_078147";	"TCONS_00115067";	Syng_TIGR_014	13022	14018
"XLOC_078150";	"TCONS_00115070";	Syng_TIGR_023	10321	10672
"XLOC_078152";	"TCONS_00115078";	Syng_TIGR_026	12557	13379
"XLOC_078154";	"TCONS_00115088";	Syng_TIGR_028	25548	27589
"XLOC_078155";	"TCONS_00115093";	Syng_TIGR_028	12058	12504

## Sheet: isoform.FL478
Novel transcript isoform in FL478
Gene id	Transcript_id	Ch.No	Start	End
"XLOC_000094";	"TCONS_00013366";	1	717529	717644
"XLOC_000111";	"TCONS_00013367";	1	810288	811014
"XLOC_000444";	"TCONS_00014243";	1	3314696	3315471
"XLOC_000483";	"TCONS_00000606";	1	3609606	3609811
"XLOC_000508";	"TCONS_00000640";	1	3787180	3787714
"XLOC_000508";	"TCONS_00012327";	1	3787182	3787769
"XLOC_001013";	"TCONS_00001283";	1	8504446	8505621
"XLOC_001013";	"TCONS_00012380";	1	8504805	8505461
"XLOC_001101";	"TCONS_00013454";	1	9314139	9314356
"XLOC_001260";	"TCONS_00012406";	1	10880534	10880875
"XLOC_001364";	"TCONS_00013462";	1	11854857	11855275
"XLOC_001389";	"TCONS_00001754";	1	12126551	12126708
"XLOC_001423";	"TCONS_00013466";	1	12393758	12394092
"XLOC_001423";	"TCONS_00012426";	1	12393801	12394092
"XLOC_001423";	"TCONS_00014304";	1	12393804	12394092
"XLOC_001423";	"TCONS_00014305";	1	12393806	12394092
"XLOC_001423";	"TCONS_00001792";	1	12395090	12395174
"XLOC_001518";	"TCONS_00012431";	1	13452991	13454035
"XLOC_001518";	"TCONS_00014310";	1	13453007	13454035
"XLOC_001518";	"TCONS_00014309";	1	13453007	13454035
"XLOC_001525";	"TCONS_00001908";	1	13507083	13507649
"XLOC_001776";	"TCONS_00002199";	1	16202842	16202850
"XLOC_001817";	"TCONS_00002262";	1	16839087	16840392
"XLOC_001817";	"TCONS_00012464";	1	16839096	16840107
"XLOC_002003";	"TCONS_00002484";	1	18978852	18978943
"XLOC_002003";	"TCONS_00012476";	1	18979371	18979464
"XLOC_002003";	"TCONS_00013496";	1	18983760	18984055
"XLOC_002100";	"TCONS_00002621";	1	20335325	20335899
"XLOC_002100";	"TCONS_00013503";	1	20335326	20335899
"XLOC_002335";	"TCONS_00013521";	1	22716091	22716171
"XLOC_002523";	"TCONS_00003137";	1	24487374	24488556
"XLOC_002620";	"TCONS_00012534";	1	25319760	25319870
"XLOC_002620";	"TCONS_00014371";	1	25319765	25319870
"XLOC_002620";	"TCONS_00003258";	1	25319783	25319870
"XLOC_002620";	"TCONS_00003259";	1	25319843	25319870
"XLOC_002745";	"TCONS_00013555";	1	26425238	26425303
"XLOC_002993";	"TCONS_00014393";	1	28792805	28793547
"XLOC_003337";	"TCONS_00004195";	1	31486105	31486516
"XLOC_003451";	"TCONS_00013621";	1	32439924	32440485
"XLOC_003758";	"TCONS_00014440";	1	34945795	34946142
"XLOC_003891";	"TCONS_00014448";	1	36214288	36215103
"XLOC_004193";	"TCONS_00013702";	1	38790246	38791115
"XLOC_004277";	"TCONS_00005425";	1	39640498	39640530
"XLOC_004288";	"TCONS_00013710";	1	39729991	39730249
"XLOC_004305";	"TCONS_00005457";	1	39862095	39862375
"XLOC_004386";	"TCONS_00012750";	1	40479739	40480432
"XLOC_004401";	"TCONS_00014491";	1	40600894	40601185
"XLOC_004661";	"TCONS_00013738";	1	42472614	42472911
"XLOC_004661";	"TCONS_00012769";	1	42472628	42472911
"XLOC_005024";	"TCONS_00013764";	1	2256133	2256187
"XLOC_005119";	"TCONS_00006500";	1	3040953	3041149
"XLOC_005258";	"TCONS_00013785";	1	4036374	4036881
"XLOC_005258";	"TCONS_00013786";	1	4038879	4038952
"XLOC_005258";	"TCONS_00012832";	1	4040158	4040321
"XLOC_005307";	"TCONS_00013794";	1	4431709	4431785
"XLOC_005334";	"TCONS_00006777";	1	4699158	4699868
"XLOC_005451";	"TCONS_00012858";	1	5726590	5727196
"XLOC_005451";	"TCONS_00012859";	1	5726590	5727196
"XLOC_005453";	"TCONS_00013812";	1	5735740	5735985
"XLOC_005771";	"TCONS_00013828";	1	8290077	8290144
"XLOC_006048";	"TCONS_00013849";	1	10940890	10941261
"XLOC_006114";	"TCONS_00007742";	1	11650655	11651275
"XLOC_006201";	"TCONS_00012930";	1	12596345	12597408
"XLOC_006758";	"TCONS_00008502";	1	18943734	18944013
"XLOC_006758";	"TCONS_00012967";	1	18943783	18944910
"XLOC_006846";	"TCONS_00013895";	1	19919058	19919535
"XLOC_006879";	"TCONS_00012984";	1	20305101	20305560
"XLOC_006879";	"TCONS_00013898";	1	20305106	20305560
"XLOC_006879";	"TCONS_00008643";	1	20305114	20305560
"XLOC_007042";	"TCONS_00014661";	1	22091600	22091614
"XLOC_007629";	"TCONS_00009585";	1	27684309	27684345
"XLOC_007763";	"TCONS_00013072";	1	28830983	28831299
"XLOC_008000";	"TCONS_00010058";	1	30842036	30842036
"XLOC_008098";	"TCONS_00013996";	1	31672187	31672569
"XLOC_008098";	"TCONS_00014753";	1	31672187	31672569
"XLOC_008136";	"TCONS_00014758";	1	32006184	32006956
"XLOC_008237";	"TCONS_00013117";	1	32660520	32660980
"XLOC_008237";	"TCONS_00013118";	1	32660520	32660980
"XLOC_008357";	"TCONS_00013128";	1	33518526	33520015
"XLOC_008364";	"TCONS_00013130";	1	33552489	33552959
"XLOC_008549";	"TCONS_00010768";	1	35088706	35089392
"XLOC_008550";	"TCONS_00014801";	1	35092347	35092893
"XLOC_008565";	"TCONS_00014802";	1	35202905	35203238
"XLOC_008663";	"TCONS_00014062";	1	36088993	36089436
"XLOC_008689";	"TCONS_00013168";	1	36308256	36308470
"XLOC_009096";	"TCONS_00011511";	1	39693173	39693504
"XLOC_009561";	"TCONS_00014154";	1	798620	799182
"XLOC_009562";	"TCONS_00013289";	1	1009277	1010137
"XLOC_009604";	"TCONS_00014889";	1	7230630	7231084
"XLOC_009609";	"TCONS_00014163";	1	8531858	8532573
"XLOC_009610";	"TCONS_00014164";	1	8745860	8746830
"XLOC_009616";	"TCONS_00013301";	1	10325577	10326270
"XLOC_009636";	"TCONS_00012163";	1	14616068	14617223
"XLOC_009647";	"TCONS_00014175";	1	18441090	18441677
"XLOC_009649";	"TCONS_00014895";	1	18728974	18730086
"XLOC_009654";	"TCONS_00013309";	1	19017764	19018132
"XLOC_009655";	"TCONS_00012174";	1	19102516	19103088
"XLOC_009657";	"TCONS_00014176";	1	19133385	19134507
"XLOC_009662";	"TCONS_00013310";	1	20306086	20306548
"XLOC_009663";	"TCONS_00014897";	1	20430896	20431225
"XLOC_009664";	"TCONS_00014178";	1	20857793	20859346
"XLOC_009665";	"TCONS_00014179";	1	20859676	20860595
"XLOC_009666";	"TCONS_00014180";	1	20860736	20861105
"XLOC_009667";	"TCONS_00014181";	1	20862031	20862563
"XLOC_009676";	"TCONS_00013313";	1	23533883	23534146
"XLOC_009677";	"TCONS_00012183";	1	23534278	23535410
"XLOC_009678";	"TCONS_00014899";	1	23653579	23653813
"XLOC_009689";	"TCONS_00013318";	1	25324429	25325481
"XLOC_009690";	"TCONS_00014184";	1	25325647	25326686
"XLOC_009693";	"TCONS_00014185";	1	25848185	25849519
"XLOC_009694";	"TCONS_00012190";	1	25850672	25851559
"XLOC_009717";	"TCONS_00012204";	1	29283357	29284008
"XLOC_009746";	"TCONS_00012222";	1	33552443	33552934
"XLOC_009751";	"TCONS_00012225";	1	34075026	34076094
"XLOC_009759";	"TCONS_00014192";	1	35138890	35139743
"XLOC_009760";	"TCONS_00014193";	1	35202934	35204109
"XLOC_009761";	"TCONS_00014194";	1	35205222	35205731
"XLOC_009780";	"TCONS_00012241";	1	38440088	38440451
"XLOC_009784";	"TCONS_00014908";	1	40423816	40424975
"XLOC_009798";	"TCONS_00014206";	1	42464381	42465068
"XLOC_010067";	"TCONS_00015202";	10	2635667	2635984
"XLOC_010133";	"TCONS_00020866";	10	3470125	3471146
"XLOC_010270";	"TCONS_00021220";	10	5252418	5255151
"XLOC_010270";	"TCONS_00020876";	10	5252497	5252899
"XLOC_010334";	"TCONS_00020418";	10	5944706	5944889
"XLOC_010340";	"TCONS_00020420";	10	6019303	6019868
"XLOC_010340";	"TCONS_00020880";	10	6019939	6020550
"XLOC_010409";	"TCONS_00020422";	10	6926869	6927667
"XLOC_010409";	"TCONS_00020423";	10	6937012	6938624
"XLOC_010411";	"TCONS_00020882";	10	6938967	6939042
"XLOC_010420";	"TCONS_00020427";	10	7250508	7250623
"XLOC_010510";	"TCONS_00020435";	10	8831454	8831998
"XLOC_010510";	"TCONS_00020436";	10	8831454	8832708
"XLOC_010510";	"TCONS_00020434";	10	8831454	8831998
"XLOC_010510";	"TCONS_00015724";	10	8831557	8832708
"XLOC_010756";	"TCONS_00016009";	10	11568081	11568121
"XLOC_010879";	"TCONS_00016140";	10	12847816	12847838
"XLOC_011030";	"TCONS_00021244";	10	14276915	14276940
"XLOC_011088";	"TCONS_00021251";	10	14853609	14854033
"XLOC_011443";	"TCONS_00021273";	10	18269565	18269996
"XLOC_011481";	"TCONS_00016859";	10	18586546	18587068
"XLOC_011547";	"TCONS_00016942";	10	19028117	19028582
"XLOC_011651";	"TCONS_00020544";	10	19933616	19933859
"XLOC_011736";	"TCONS_00017178";	10	20603787	20604086
"XLOC_011910";	"TCONS_00020574";	10	21957473	21957504
"XLOC_011960";	"TCONS_00020580";	10	22262047	22262102
"XLOC_011989";	"TCONS_00020990";	10	22478155	22478404
"XLOC_011989";	"TCONS_00020585";	10	22478157	22478404
"XLOC_012226";	"TCONS_00021340";	10	1648114	1648635
"XLOC_012230";	"TCONS_00020615";	10	1677970	1678468
"XLOC_012336";	"TCONS_00017922";	10	2762203	2762389
"XLOC_012336";	"TCONS_00020629";	10	2763794	2763860
"XLOC_012510";	"TCONS_00021350";	10	4778622	4779087
"XLOC_012510";	"TCONS_00021349";	10	4778622	4779580
"XLOC_012693";	"TCONS_00020652";	10	7406951	7406971
"XLOC_013395";	"TCONS_00020715";	10	15520236	15520671
"XLOC_013395";	"TCONS_00021088";	10	15520799	15520949
"XLOC_013396";	"TCONS_00021089";	10	15522642	15522752
"XLOC_013737";	"TCONS_00021114";	10	18613091	18613429
"XLOC_013737";	"TCONS_00019583";	10	18613268	18613429
"XLOC_014059";	"TCONS_00019989";	10	21366984	21367274
"XLOC_014059";	"TCONS_00019988";	10	21366984	21367888
"XLOC_014101";	"TCONS_00021458";	10	21667261	21667944
"XLOC_014233";	"TCONS_00021473";	10	22697389	22698119
"XLOC_014239";	"TCONS_00021474";	10	22730007	22730379
"XLOC_014239";	"TCONS_00020226";	10	22732421	22732452
"XLOC_014239";	"TCONS_00021159";	10	22737196	22737765
"XLOC_014298";	"TCONS_00021168";	10	23202596	23202802
"XLOC_014304";	"TCONS_00020310";	10	1118420	1118761
"XLOC_014305";	"TCONS_00021169";	10	1203017	1203178
"XLOC_014306";	"TCONS_00021170";	10	1225867	1227183
"XLOC_014306";	"TCONS_00021480";	10	1226545	1227473
"XLOC_014314";	"TCONS_00020314";	10	1911116	1911894
"XLOC_014324";	"TCONS_00020818";	10	3377347	3378578
"XLOC_014325";	"TCONS_00020819";	10	3514717	3515532
"XLOC_014328";	"TCONS_00021178";	10	4778709	4779833
"XLOC_014330";	"TCONS_00020324";	10	5352614	5353936
"XLOC_014331";	"TCONS_00020822";	10	5365294	5366351
"XLOC_014332";	"TCONS_00020325";	10	5511603	5511924
"XLOC_014335";	"TCONS_00020825";	10	6072495	6073179
"XLOC_014339";	"TCONS_00020827";	10	7803094	7803555
"XLOC_014339";	"TCONS_00020328";	10	7803239	7803824
"XLOC_014342";	"TCONS_00021183";	10	8555193	8556234
"XLOC_014343";	"TCONS_00021482";	10	8878871	8879260
"XLOC_014344";	"TCONS_00021184";	10	8879553	8880209
"XLOC_014351";	"TCONS_00021186";	10	10073749	10074095
"XLOC_014357";	"TCONS_00021485";	10	11454510	11455250
"XLOC_014361";	"TCONS_00021191";	10	12299879	12300334
"XLOC_014362";	"TCONS_00021487";	10	12346220	12346574
"XLOC_014365";	"TCONS_00021193";	10	12829435	12829628
"XLOC_014371";	"TCONS_00020342";	10	13856607	13857152
"XLOC_014376";	"TCONS_00021489";	10	14727917	14729205
"XLOC_014376";	"TCONS_00021195";	10	14728724	14730063
"XLOC_014377";	"TCONS_00021196";	10	14730686	14731026
"XLOC_014381";	"TCONS_00020836";	10	14874595	14875200
"XLOC_014382";	"TCONS_00020837";	10	15047489	15048462
"XLOC_014384";	"TCONS_00021491";	10	15408119	15409067
"XLOC_014385";	"TCONS_00020839";	10	15442730	15443311
"XLOC_014386";	"TCONS_00020840";	10	15492967	15493598
"XLOC_014387";	"TCONS_00020841";	10	15519641	15520077
"XLOC_014402";	"TCONS_00021198";	10	16905122	16906509
"XLOC_014406";	"TCONS_00021199";	10	17176045	17176331
"XLOC_014409";	"TCONS_00020363";	10	17820700	17821077
"XLOC_014428";	"TCONS_00021495";	10	21366816	21367901
"XLOC_014430";	"TCONS_00020371";	10	21602110	21602329
"XLOC_014440";	"TCONS_00021209";	10	22948453	22949474
"XLOC_014490";	"TCONS_00028773";	11	347764	348166
"XLOC_014490";	"TCONS_00028774";	11	347764	348166
"XLOC_014490";	"TCONS_00028276";	11	347776	348166
"XLOC_014490";	"TCONS_00029137";	11	347778	348166
"XLOC_014490";	"TCONS_00029136";	11	347778	348166
"XLOC_014534";	"TCONS_00028778";	11	674360	674789
"XLOC_014617";	"TCONS_00029146";	11	1407536	1407842
"XLOC_014630";	"TCONS_00028787";	11	1507140	1508797
"XLOC_014721";	"TCONS_00021859";	11	2333402	2333541
"XLOC_014723";	"TCONS_00021862";	11	2352560	2352930
"XLOC_014851";	"TCONS_00022017";	11	3372438	3372592
"XLOC_015196";	"TCONS_00028351";	11	6742184	6742213
"XLOC_015302";	"TCONS_00028354";	11	7858057	7858918
"XLOC_015542";	"TCONS_00022820";	11	10881956	10882294
"XLOC_015954";	"TCONS_00028385";	11	14046523	14047405
"XLOC_015954";	"TCONS_00029212";	11	14046540	14047426
"XLOC_016081";	"TCONS_00029219";	11	15654186	15654292
"XLOC_016099";	"TCONS_00028393";	11	15879790	15879903
"XLOC_016274";	"TCONS_00028866";	11	17926608	17926986
"XLOC_016414";	"TCONS_00028412";	11	19478890	19479187
"XLOC_016456";	"TCONS_00028416";	11	19911225	19911270
"XLOC_016456";	"TCONS_00023851";	11	19911267	19911270
"XLOC_016456";	"TCONS_00029238";	11	19912475	19912513
"XLOC_016625";	"TCONS_00024056";	11	21687580	21687630
"XLOC_016841";	"TCONS_00028447";	11	23622767	23622917
"XLOC_016841";	"TCONS_00028448";	11	23622767	23622917
"XLOC_016841";	"TCONS_00024310";	11	23622775	23622917
"XLOC_016841";	"TCONS_00028897";	11	23622784	23622917
"XLOC_016841";	"TCONS_00029254";	11	23623040	23623559
"XLOC_016961";	"TCONS_00028901";	11	24970942	24970977
"XLOC_016993";	"TCONS_00028902";	11	25234764	25236953
"XLOC_017064";	"TCONS_00028907";	11	25962966	25963850
"XLOC_017192";	"TCONS_00024720";	11	27251667	27252381
"XLOC_017241";	"TCONS_00028479";	11	27727981	27728532
"XLOC_017241";	"TCONS_00024779";	11	27728027	27728532
"XLOC_017241";	"TCONS_00024781";	11	27728027	27728532
"XLOC_017241";	"TCONS_00028918";	11	27728039	27728532
"XLOC_017241";	"TCONS_00024782";	11	27728841	27729197
"XLOC_017273";	"TCONS_00028481";	11	28122317	28122952
"XLOC_017299";	"TCONS_00028486";	11	28341084	28341117
"XLOC_017417";	"TCONS_00028495";	11	375823	375937
"XLOC_017436";	"TCONS_00025019";	11	543889	543942
"XLOC_017562";	"TCONS_00028523";	11	1554612	1555017
"XLOC_017562";	"TCONS_00028936";	11	1558560	1558664
"XLOC_017913";	"TCONS_00025607";	11	4687939	4688244
"XLOC_018374";	"TCONS_00028986";	11	8790103	8790469
"XLOC_018401";	"TCONS_00029348";	11	9064939	9065646
"XLOC_018401";	"TCONS_00028993";	11	9065029	9065688
"XLOC_018668";	"TCONS_00028614";	11	13280772	13281096
"XLOC_018668";	"TCONS_00026498";	11	13282101	13282135
"XLOC_018668";	"TCONS_00029011";	11	13282114	13282138
"XLOC_018693";	"TCONS_00028617";	11	13717087	13717298
"XLOC_018693";	"TCONS_00028615";	11	13717087	13717298
"XLOC_018693";	"TCONS_00029360";	11	13717104	13717298
"XLOC_018693";	"TCONS_00029359";	11	13717104	13717298
"XLOC_018693";	"TCONS_00029013";	11	13717164	13717298
"XLOC_018693";	"TCONS_00028618";	11	13718328	13718348
"XLOC_018693";	"TCONS_00029014";	11	13718385	13718655
"XLOC_018766";	"TCONS_00029019";	11	14553758	14555163
"XLOC_018766";	"TCONS_00029020";	11	14555155	14555729
"XLOC_018797";	"TCONS_00028627";	11	14973042	14974888
"XLOC_018897";	"TCONS_00029372";	11	16220479	16220964
"XLOC_018904";	"TCONS_00029026";	11	16284631	16285966
"XLOC_019067";	"TCONS_00028645";	11	18391486	18391727
"XLOC_019074";	"TCONS_00029386";	11	18437145	18437382
"XLOC_019257";	"TCONS_00028673";	11	20278466	20278896
"XLOC_019257";	"TCONS_00029051";	11	20279245	20279725
"XLOC_019746";	"TCONS_00029072";	11	25175171	25176543
"XLOC_019891";	"TCONS_00029083";	11	26588850	26588890
"XLOC_019955";	"TCONS_00029443";	11	27345126	27345942
"XLOC_020012";	"TCONS_00029093";	11	28003928	28004005
"XLOC_020130";	"TCONS_00029457";	11	36524	36921
"XLOC_020132";	"TCONS_00028732";	11	218854	219287
"XLOC_020138";	"TCONS_00028192";	11	539483	541534
"XLOC_020140";	"TCONS_00029101";	11	697623	698057
"XLOC_020149";	"TCONS_00028737";	11	2029769	2030646
"XLOC_020153";	"TCONS_00028198";	11	2318775	2319651
"XLOC_020162";	"TCONS_00029106";	11	5730279	5730826
"XLOC_020174";	"TCONS_00029108";	11	6661766	6661934
"XLOC_020175";	"TCONS_00029465";	11	7183130	7183346
"XLOC_020182";	"TCONS_00029110";	11	9875097	9875679
"XLOC_020193";	"TCONS_00029468";	11	13280723	13281422
"XLOC_020197";	"TCONS_00029113";	11	14053618	14054013
"XLOC_020198";	"TCONS_00029469";	11	14523165	14524615
"XLOC_020199";	"TCONS_00029115";	11	14544172	14545264
"XLOC_020201";	"TCONS_00028224";	11	14553917	14554885
"XLOC_020223";	"TCONS_00028753";	11	18516950	18517449
"XLOC_020225";	"TCONS_00029474";	11	18991890	18992146
"XLOC_020230";	"TCONS_00028754";	11	19629173	19631443
"XLOC_020239";	"TCONS_00029477";	11	22300370	22300894
"XLOC_020242";	"TCONS_00028756";	11	23031649	23031873
"XLOC_020243";	"TCONS_00029479";	11	23091692	23092583
"XLOC_020246";	"TCONS_00029128";	11	23743968	23744415
"XLOC_020249";	"TCONS_00029480";	11	24123404	24123797
"XLOC_020252";	"TCONS_00029481";	11	24422443	24424002
"XLOC_020253";	"TCONS_00029129";	11	24437110	24438342
"XLOC_020263";	"TCONS_00028762";	11	26791179	26791954
"XLOC_020267";	"TCONS_00028764";	11	27031603	27031778
"XLOC_020272";	"TCONS_00028263";	11	27252479	27252978
"XLOC_020274";	"TCONS_00029131";	11	27308115	27308679
"XLOC_020282";	"TCONS_00029482";	11	28154436	28154856
"XLOC_020425";	"TCONS_00036715";	12	933808	934301
"XLOC_020463";	"TCONS_00036336";	12	1226348	1226933
"XLOC_020496";	"TCONS_00035859";	12	1522638	1523065
"XLOC_020568";	"TCONS_00036726";	12	2090915	2092048
"XLOC_020568";	"TCONS_00036346";	12	2091158	2092081
"XLOC_020689";	"TCONS_00035881";	12	3057835	3058033
"XLOC_020689";	"TCONS_00036353";	12	3057879	3058986
"XLOC_020803";	"TCONS_00036740";	12	3966915	3966956
"XLOC_020803";	"TCONS_00036362";	12	3967892	3968737
"XLOC_020904";	"TCONS_00030234";	12	5061018	5061309
"XLOC_020990";	"TCONS_00036750";	12	5987301	5987753
"XLOC_021316";	"TCONS_00036392";	12	9807225	9807638
"XLOC_021316";	"TCONS_00035943";	12	9807793	9808589
"XLOC_021486";	"TCONS_00030913";	12	12294318	12294406
"XLOC_021486";	"TCONS_00035958";	12	12294366	12294406
"XLOC_021717";	"TCONS_00036429";	12	15412448	15412843
"XLOC_021788";	"TCONS_00035972";	12	16371158	16371402
"XLOC_021789";	"TCONS_00031261";	12	16375469	16375793
"XLOC_021789";	"TCONS_00036433";	12	16375471	16375793
"XLOC_021931";	"TCONS_00031421";	12	18367423	18367684
"XLOC_022059";	"TCONS_00036454";	12	19545622	19546867
"XLOC_022072";	"TCONS_00031585";	12	19634664	19635518
"XLOC_022183";	"TCONS_00036804";	12	20850762	20851091
"XLOC_022183";	"TCONS_00035994";	12	20850762	20851091
"XLOC_022183";	"TCONS_00031710";	12	20850772	20851091
"XLOC_022183";	"TCONS_00036461";	12	20851332	20851350
"XLOC_022185";	"TCONS_00031713";	12	20864309	20864966
"XLOC_022395";	"TCONS_00036817";	12	23025365	23028245
"XLOC_022395";	"TCONS_00036816";	12	23025365	23025808
"XLOC_022395";	"TCONS_00036815";	12	23025365	23025808
"XLOC_022395";	"TCONS_00036474";	12	23025366	23026910
"XLOC_022429";	"TCONS_00036478";	12	23283857	23284135
"XLOC_022432";	"TCONS_00032013";	12	23318102	23318741
"XLOC_022485";	"TCONS_00036829";	12	23663925	23664395
"XLOC_022500";	"TCONS_00032106";	12	23835436	23835490
"XLOC_022613";	"TCONS_00032243";	12	25072260	25072340
"XLOC_022707";	"TCONS_00036502";	12	25796700	25797394
"XLOC_022707";	"TCONS_00036501";	12	25796700	25797394
"XLOC_022776";	"TCONS_00036511";	12	26451708	26452053
"XLOC_022776";	"TCONS_00032452";	12	26451716	26452053
"XLOC_022776";	"TCONS_00036851";	12	26453039	26454594
"XLOC_022776";	"TCONS_00032454";	12	26453049	26453332
"XLOC_022890";	"TCONS_00036855";	12	1049	2334
"XLOC_022957";	"TCONS_00036067";	12	552049	552561
"XLOC_022957";	"TCONS_00036068";	12	553276	553835
"XLOC_022992";	"TCONS_00032727";	12	789226	789528
"XLOC_023194";	"TCONS_00036888";	12	2367473	2367530
"XLOC_023226";	"TCONS_00036893";	12	2652990	2654463
"XLOC_023883";	"TCONS_00036154";	12	9995856	9996076
"XLOC_023967";	"TCONS_00036158";	12	10859338	10859745
"XLOC_023971";	"TCONS_00036595";	12	10885179	10885634
"XLOC_023971";	"TCONS_00033892";	12	10885200	10885634
"XLOC_023971";	"TCONS_00033893";	12	10889266	10890896
"XLOC_024094";	"TCONS_00036173";	12	12401024	12401368
"XLOC_024180";	"TCONS_00036939";	12	13524576	13524963
"XLOC_024330";	"TCONS_00036944";	12	15507114	15507759
"XLOC_024688";	"TCONS_00036201";	12	19639433	19640733
"XLOC_024777";	"TCONS_00036960";	12	20580442	20583050
"XLOC_024862";	"TCONS_00034898";	12	21425929	21425983
"XLOC_024864";	"TCONS_00036972";	12	21454276	21454569
"XLOC_024912";	"TCONS_00036632";	12	21804337	21804640
"XLOC_025083";	"TCONS_00035170";	12	23378721	23379082
"XLOC_025363";	"TCONS_00036992";	12	25775549	25775627
"XLOC_025483";	"TCONS_00036668";	12	26706227	26706546
"XLOC_025483";	"TCONS_00035665";	12	26706344	26706501
"XLOC_025577";	"TCONS_00036679";	12	92671	92915
"XLOC_025592";	"TCONS_00036283";	12	2994549	2995137
"XLOC_025600";	"TCONS_00037009";	12	5073239	5074129
"XLOC_025601";	"TCONS_00036286";	12	5378359	5378861
"XLOC_025604";	"TCONS_00035799";	12	5621139	5621676
"XLOC_025606";	"TCONS_00037010";	12	6340894	6341634
"XLOC_025606";	"TCONS_00036290";	12	6341634	6342534
"XLOC_025608";	"TCONS_00036291";	12	6989399	6990075
"XLOC_025613";	"TCONS_00036292";	12	9126158	9126929
"XLOC_025618";	"TCONS_00036687";	12	9864498	9864864
"XLOC_025627";	"TCONS_00036690";	12	11272354	11272590
"XLOC_025631";	"TCONS_00036691";	12	12210426	12210620
"XLOC_025636";	"TCONS_00036693";	12	12739187	12739361
"XLOC_025639";	"TCONS_00036694";	12	14980844	14981171
"XLOC_025640";	"TCONS_00037012";	12	14991072	14991347
"XLOC_025642";	"TCONS_00037013";	12	15422593	15423718
"XLOC_025653";	"TCONS_00036303";	12	18924342	18924987
"XLOC_025654";	"TCONS_00036304";	12	18927125	18927793
"XLOC_025655";	"TCONS_00035815";	12	19639393	19639814
"XLOC_025659";	"TCONS_00037015";	12	20465184	20465358
"XLOC_025660";	"TCONS_00036306";	12	20498445	20499176
"XLOC_025661";	"TCONS_00035818";	12	20532702	20533538
"XLOC_025662";	"TCONS_00035819";	12	20578496	20579141
"XLOC_025666";	"TCONS_00036309";	12	20927964	20929049
"XLOC_025668";	"TCONS_00036311";	12	21462692	21463667
"XLOC_025676";	"TCONS_00037017";	12	23665972	23666868
"XLOC_025677";	"TCONS_00035827";	12	23838825	23839878
"XLOC_025679";	"TCONS_00036703";	12	24315086	24315367
"XLOC_025690";	"TCONS_00037020";	12	26707890	26709419
"XLOC_025766";	"TCONS_00037122";	2	623127	623421
"XLOC_025766";	"TCONS_00037121";	2	623127	623487
"XLOC_025880";	"TCONS_00047102";	2	1339357	1339410
"XLOC_025880";	"TCONS_00047103";	2	1339361	1339410
"XLOC_026049";	"TCONS_00047119";	2	2765188	2765343
"XLOC_026053";	"TCONS_00048823";	2	2781170	2781608
"XLOC_026058";	"TCONS_00048826";	2	2812232	2815182
"XLOC_026082";	"TCONS_00048074";	2	3006998	3007175
"XLOC_026082";	"TCONS_00048829";	2	3007022	3008873
"XLOC_026153";	"TCONS_00037634";	2	3544330	3544902
"XLOC_026153";	"TCONS_00048837";	2	3544348	3545102
"XLOC_026157";	"TCONS_00037639";	2	3562283	3562895
"XLOC_026157";	"TCONS_00048088";	2	3562687	3563890
"XLOC_026221";	"TCONS_00047136";	2	4020759	4023244
"XLOC_026693";	"TCONS_00038304";	2	8018774	8019636
"XLOC_026728";	"TCONS_00048881";	2	8313655	8313788
"XLOC_026728";	"TCONS_00038356";	2	8315305	8316237
"XLOC_026801";	"TCONS_00048133";	2	9011220	9011794
"XLOC_026801";	"TCONS_00047194";	2	9011322	9011786
"XLOC_027043";	"TCONS_00048895";	2	11756325	11756449
"XLOC_027204";	"TCONS_00038945";	2	13878370	13878935
"XLOC_027204";	"TCONS_00048905";	2	13878370	13878935
"XLOC_027270";	"TCONS_00048907";	2	14685597	14685627
"XLOC_027383";	"TCONS_00039166";	2	16165188	16166117
"XLOC_027741";	"TCONS_00039605";	2	19860062	19861094
"XLOC_027803";	"TCONS_00039678";	2	20581440	20582230
"XLOC_027835";	"TCONS_00048941";	2	20821070	20821238
"XLOC_027878";	"TCONS_00047303";	2	21110664	21111060
"XLOC_027886";	"TCONS_00048944";	2	21166450	21167489
"XLOC_027984";	"TCONS_00039889";	2	22007413	22007623
"XLOC_028012";	"TCONS_00048234";	2	22249085	22249381
"XLOC_028116";	"TCONS_00047326";	2	23099037	23100056
"XLOC_028206";	"TCONS_00047341";	2	23919888	23921339
"XLOC_028206";	"TCONS_00048970";	2	23920881	23922445
"XLOC_028669";	"TCONS_00047398";	2	28638462	28638761
"XLOC_028754";	"TCONS_00040879";	2	29441713	29442176
"XLOC_028754";	"TCONS_00048312";	2	29441715	29442176
"XLOC_028938";	"TCONS_00047439";	2	31035101	31035508
"XLOC_028938";	"TCONS_00047438";	2	31035101	31036089
"XLOC_028938";	"TCONS_00041112";	2	31035854	31036101
"XLOC_029101";	"TCONS_00049038";	2	32448530	32448590
"XLOC_029101";	"TCONS_00047459";	2	32448542	32448590
"XLOC_029103";	"TCONS_00047461";	2	32456086	32456123
"XLOC_029103";	"TCONS_00047462";	2	32456102	32456435
"XLOC_029203";	"TCONS_00041470";	2	33208856	33209237
"XLOC_029203";	"TCONS_00049051";	2	33211061	33211187
"XLOC_029203";	"TCONS_00049052";	2	33213146	33213547
"XLOC_029295";	"TCONS_00047494";	2	33969843	33970873
"XLOC_029295";	"TCONS_00049078";	2	33970283	33971022
"XLOC_029397";	"TCONS_00048369";	2	34632161	34632931
"XLOC_029556";	"TCONS_00041929";	2	35607765	35608807
"XLOC_029637";	"TCONS_00048394";	2	307047	307607
"XLOC_029646";	"TCONS_00047542";	2	429900	429941
"XLOC_029646";	"TCONS_00047543";	2	429919	430452
"XLOC_029874";	"TCONS_00042359";	2	2143542	2144310
"XLOC_029904";	"TCONS_00049126";	2	2512043	2512178
"XLOC_030036";	"TCONS_00049142";	2	3583778	3584018
"XLOC_030036";	"TCONS_00048453";	2	3584494	3585699
"XLOC_030097";	"TCONS_00049147";	2	4019646	4021411
"XLOC_030220";	"TCONS_00047614";	2	4845785	4845825
"XLOC_030235";	"TCONS_00042800";	2	4955725	4956770
"XLOC_030357";	"TCONS_00042968";	2	5818498	5819336
"XLOC_030603";	"TCONS_00048500";	2	8018018	8019635
"XLOC_030634";	"TCONS_00043313";	2	8375079	8376197
"XLOC_030678";	"TCONS_00049181";	2	8735069	8735144
"XLOC_030678";	"TCONS_00049182";	2	8735069	8735144
"XLOC_030792";	"TCONS_00043500";	2	9920026	9920223
"XLOC_030794";	"TCONS_00043507";	2	9960240	9960266
"XLOC_030800";	"TCONS_00047664";	2	10048710	10048988
"XLOC_030844";	"TCONS_00043567";	2	10516609	10518764
"XLOC_030844";	"TCONS_00048517";	2	10517558	10519121
"XLOC_030844";	"TCONS_00043570";	2	10518979	10519121
"XLOC_030930";	"TCONS_00047674";	2	11336220	11336272
"XLOC_030981";	"TCONS_00048523";	2	11896554	11897051
"XLOC_031344";	"TCONS_00048559";	2	16483351	16483555
"XLOC_031345";	"TCONS_00048560";	2	16489686	16489724
"XLOC_031377";	"TCONS_00049230";	2	16732664	16733044
"XLOC_031738";	"TCONS_00044654";	2	20407874	20408299
"XLOC_031738";	"TCONS_00044656";	2	20407874	20408299
"XLOC_031738";	"TCONS_00044655";	2	20407874	20408299
"XLOC_031738";	"TCONS_00047757";	2	20407981	20408299
"XLOC_031738";	"TCONS_00049250";	2	20407981	20408299
"XLOC_031738";	"TCONS_00049252";	2	20407981	20408299
"XLOC_031738";	"TCONS_00049251";	2	20407981	20408299
"XLOC_031738";	"TCONS_00047758";	2	20409973	20410018
"XLOC_031738";	"TCONS_00049253";	2	20411655	20412293
"XLOC_031915";	"TCONS_00044862";	2	21927696	21928486
"XLOC_032165";	"TCONS_00045193";	2	24262147	24262823
"XLOC_032182";	"TCONS_00045214";	2	24473650	24474598
"XLOC_032190";	"TCONS_00049281";	2	24576708	24577578
"XLOC_032290";	"TCONS_00049285";	2	25516627	25517319
"XLOC_032598";	"TCONS_00049317";	2	28305126	28305263
"XLOC_032617";	"TCONS_00045803";	2	28520393	28520530
"XLOC_032677";	"TCONS_00049324";	2	29062193	29062436
"XLOC_033106";	"TCONS_00047921";	2	32507889	32507950
"XLOC_033106";	"TCONS_00048715";	2	32507915	32507950
"XLOC_033106";	"TCONS_00046417";	2	32508379	32508408
"XLOC_033107";	"TCONS_00048716";	2	32510760	32510867
"XLOC_033107";	"TCONS_00047922";	2	32510770	32510867
"XLOC_033188";	"TCONS_00049352";	2	33212304	33213048
"XLOC_033429";	"TCONS_00047963";	2	35393441	35393594
"XLOC_033429";	"TCONS_00047964";	2	35393441	35393811
"XLOC_033429";	"TCONS_00049365";	2	35393563	35393594
"XLOC_033517";	"TCONS_00046972";	2	486261	487046
"XLOC_033528";	"TCONS_00049377";	2	2255699	2256359
"XLOC_033529";	"TCONS_00046979";	2	2297697	2297957
"XLOC_033541";	"TCONS_00046989";	2	4189722	4190812
"XLOC_033557";	"TCONS_00047995";	2	6995513	6995745
"XLOC_033562";	"TCONS_00047997";	2	8314610	8314949
"XLOC_033567";	"TCONS_00048000";	2	8429029	8429389
"XLOC_033570";	"TCONS_00048767";	2	8737210	8739056
"XLOC_033577";	"TCONS_00048769";	2	9958911	9959809
"XLOC_033583";	"TCONS_00049385";	2	10515994	10516444
"XLOC_033584";	"TCONS_00048770";	2	10516617	10517454
"XLOC_033588";	"TCONS_00049387";	2	11903088	11904361
"XLOC_033591";	"TCONS_00048005";	2	12428082	12428967
"XLOC_033601";	"TCONS_00049389";	2	15030704	15031348
"XLOC_033604";	"TCONS_00048772";	2	16482284	16482473
"XLOC_033605";	"TCONS_00048008";	2	16487799	16488174
"XLOC_033608";	"TCONS_00048009";	2	16683383	16683920
"XLOC_033609";	"TCONS_00048010";	2	16684106	16684590
"XLOC_033612";	"TCONS_00048012";	2	16715271	16715697
"XLOC_033614";	"TCONS_00049390";	2	17304343	17305536
"XLOC_033618";	"TCONS_00047029";	2	17762781	17763209
"XLOC_033633";	"TCONS_00048776";	2	20572444	20572732
"XLOC_033634";	"TCONS_00048777";	2	20572818	20573220
"XLOC_033636";	"TCONS_00048778";	2	20574133	20574503
"XLOC_033640";	"TCONS_00049393";	2	20663422	20664657
"XLOC_033653";	"TCONS_00048019";	2	24427334	24429477
"XLOC_033658";	"TCONS_00048787";	2	25156715	25157285
"XLOC_033665";	"TCONS_00047057";	2	27241460	27242034
"XLOC_033683";	"TCONS_00048024";	2	28973297	28973493
"XLOC_033697";	"TCONS_00048789";	2	31352849	31353448
"XLOC_033700";	"TCONS_00048790";	2	31689429	31690450
"XLOC_033702";	"TCONS_00048791";	2	31939115	31939587
"XLOC_033710";	"TCONS_00048032";	2	33295120	33296196
"XLOC_033820";	"TCONS_00049548";	3	785299	785682
"XLOC_033898";	"TCONS_00060987";	3	1415664	1415960
"XLOC_034078";	"TCONS_00060998";	3	2762545	2762601
"XLOC_034462";	"TCONS_00060058";	3	5698030	5698554
"XLOC_034544";	"TCONS_00061055";	3	6336954	6337686
"XLOC_034861";	"TCONS_00050922";	3	9180854	9181391
"XLOC_035172";	"TCONS_00061888";	3	11656984	11657921
"XLOC_035365";	"TCONS_00060176";	3	13293840	13294106
"XLOC_035365";	"TCONS_00051559";	3	13298083	13298296
"XLOC_035908";	"TCONS_00052249";	3	18882320	18882791
"XLOC_035961";	"TCONS_00061940";	3	19809905	19810643
"XLOC_036186";	"TCONS_00061175";	3	22625113	22628495
"XLOC_036206";	"TCONS_00060260";	3	22827449	22827812
"XLOC_036280";	"TCONS_00061184";	3	23602356	23602561
"XLOC_036295";	"TCONS_00060274";	3	23769970	23770108
"XLOC_036358";	"TCONS_00052792";	3	24531697	24532073
"XLOC_036451";	"TCONS_00061195";	3	25348283	25348599
"XLOC_036502";	"TCONS_00052956";	3	25832066	25832475
"XLOC_036662";	"TCONS_00061981";	3	27188673	27190724
"XLOC_036858";	"TCONS_00061228";	3	29002590	29003590
"XLOC_036858";	"TCONS_00061999";	3	29002654	29003048
"XLOC_036858";	"TCONS_00062000";	3	29002679	29002721
"XLOC_037036";	"TCONS_00053643";	3	30507595	30508069
"XLOC_037048";	"TCONS_00062011";	3	30631869	30632650
"XLOC_037088";	"TCONS_00062015";	3	30950853	30952696
"XLOC_037088";	"TCONS_00053711";	3	30952442	30952696
"XLOC_037329";	"TCONS_00062032";	3	32835738	32836218
"XLOC_037329";	"TCONS_00060392";	3	32838014	32838107
"XLOC_037390";	"TCONS_00060403";	3	33276823	33278261
"XLOC_037727";	"TCONS_00060435";	3	35535812	35536111
"XLOC_037972";	"TCONS_00060458";	3	1190143	1191964
"XLOC_038119";	"TCONS_00062093";	3	2540229	2540302
"XLOC_038119";	"TCONS_00061357";	3	2540239	2540302
"XLOC_038119";	"TCONS_00061358";	3	2541784	2541875
"XLOC_038714";	"TCONS_00062149";	3	7404525	7405393
"XLOC_038714";	"TCONS_00055829";	3	7404528	7404712
"XLOC_038862";	"TCONS_00062160";	3	8803688	8803785
"XLOC_039098";	"TCONS_00060606";	3	10895254	10895296
"XLOC_039365";	"TCONS_00061509";	3	13700823	13700941
"XLOC_039631";	"TCONS_00057028";	3	16193502	16194025
"XLOC_039641";	"TCONS_00060675";	3	16256973	16257260
"XLOC_039653";	"TCONS_00057054";	3	16372156	16372751
"XLOC_039653";	"TCONS_00057056";	3	16372156	16372751
"XLOC_039653";	"TCONS_00057055";	3	16372156	16372751
"XLOC_039653";	"TCONS_00057057";	3	16372156	16372751
"XLOC_039741";	"TCONS_00062239";	3	17339462	17339496
"XLOC_039787";	"TCONS_00062247";	3	17816596	17816887
"XLOC_039913";	"TCONS_00060702";	3	19864790	19865260
"XLOC_039913";	"TCONS_00060703";	3	19864790	19865260
"XLOC_039915";	"TCONS_00062254";	3	19896606	19899202
"XLOC_040132";	"TCONS_00057656";	3	22298483	22298944
"XLOC_040132";	"TCONS_00062264";	3	22298483	22298931
"XLOC_040341";	"TCONS_00060733";	3	24311305	24311735
"XLOC_040523";	"TCONS_00062275";	3	25847502	25847663
"XLOC_040666";	"TCONS_00062281";	3	27192230	27192348
"XLOC_040666";	"TCONS_00061596";	3	27192983	27193228
"XLOC_040728";	"TCONS_00060775";	3	27715244	27715687
"XLOC_040759";	"TCONS_00061607";	3	28003537	28004175
"XLOC_040762";	"TCONS_00060781";	3	28025769	28025775
"XLOC_040947";	"TCONS_00062308";	3	29752523	29753182
"XLOC_040947";	"TCONS_00058678";	3	29752637	29753182
"XLOC_040948";	"TCONS_00058679";	3	29758687	29758984
"XLOC_040948";	"TCONS_00058680";	3	29759516	29759836
"XLOC_040948";	"TCONS_00061629";	3	29759801	29759836
"XLOC_040948";	"TCONS_00058682";	3	29760870	29761081
"XLOC_041280";	"TCONS_00061654";	3	32127502	32128454
"XLOC_041429";	"TCONS_00062341";	3	33208623	33208696
"XLOC_041429";	"TCONS_00061673";	3	33208812	33208889
"XLOC_041537";	"TCONS_00061684";	3	34130515	34130826
"XLOC_041664";	"TCONS_00060878";	3	35076945	35077051
"XLOC_041720";	"TCONS_00060885";	3	35406503	35406877
"XLOC_041721";	"TCONS_00059673";	3	35409129	35409827
"XLOC_041721";	"TCONS_00060886";	3	35409135	35409827
"XLOC_041721";	"TCONS_00061700";	3	35409166	35409827
"XLOC_041743";	"TCONS_00059704";	3	35538101	35538749
"XLOC_041743";	"TCONS_00061703";	3	35542468	35542525
"XLOC_041853";	"TCONS_00061717";	3	1133022	1133920
"XLOC_041856";	"TCONS_00062367";	3	1733276	1734458
"XLOC_041867";	"TCONS_00060917";	3	3883001	3883289
"XLOC_041868";	"TCONS_00061718";	3	3952605	3953216
"XLOC_041869";	"TCONS_00060918";	3	4007998	4008374
"XLOC_041874";	"TCONS_00061719";	3	4554592	4554969
"XLOC_041888";	"TCONS_00061723";	3	8097307	8098020
"XLOC_041891";	"TCONS_00059877";	3	8916706	8917187
"XLOC_041896";	"TCONS_00060926";	3	9572339	9573348
"XLOC_041897";	"TCONS_00061725";	3	9677875	9678185
"XLOC_041903";	"TCONS_00062373";	3	11380893	11382403
"XLOC_041908";	"TCONS_00061731";	3	12647143	12648516
"XLOC_041911";	"TCONS_00060929";	3	12926139	12927080
"XLOC_041918";	"TCONS_00059892";	3	14967563	14968283
"XLOC_041921";	"TCONS_00060931";	3	15667820	15668084
"XLOC_041926";	"TCONS_00062375";	3	17297656	17297975
"XLOC_041930";	"TCONS_00059899";	3	17818736	17819405
"XLOC_041939";	"TCONS_00062378";	3	19811693	19812572
"XLOC_041940";	"TCONS_00062379";	3	19867927	19868662
"XLOC_041942";	"TCONS_00062380";	3	19900040	19900200
"XLOC_041949";	"TCONS_00061740";	3	22089562	22089873
"XLOC_041957";	"TCONS_00060938";	3	23425002	23425254
"XLOC_041960";	"TCONS_00062381";	3	23789132	23789740
"XLOC_041964";	"TCONS_00062382";	3	24310442	24311219
"XLOC_041965";	"TCONS_00059916";	3	24311320	24311741
"XLOC_041968";	"TCONS_00061745";	3	25432986	25433886
"XLOC_041970";	"TCONS_00060941";	3	26137754	26138152
"XLOC_041971";	"TCONS_00059918";	3	26716002	26716696
"XLOC_041978";	"TCONS_00060944";	3	27696791	27697200
"XLOC_041979";	"TCONS_00060945";	3	27719511	27720237
"XLOC_041981";	"TCONS_00061749";	3	28312658	28313770
"XLOC_041986";	"TCONS_00061750";	3	29005574	29007031
"XLOC_041989";	"TCONS_00060947";	3	29377499	29378186
"XLOC_041992";	"TCONS_00061752";	3	29755006	29755855
"XLOC_041993";	"TCONS_00060948";	3	29758243	29759337
"XLOC_041999";	"TCONS_00060950";	3	31159038	31159296
"XLOC_042000";	"TCONS_00060951";	3	31428650	31429522
"XLOC_042001";	"TCONS_00061753";	3	31946568	31947415
"XLOC_042006";	"TCONS_00060953";	3	32840914	32842030
"XLOC_042020";	"TCONS_00061755";	3	35536818	35537094
"XLOC_042021";	"TCONS_00060958";	3	35539544	35540532
"XLOC_042226";	"TCONS_00071049";	4	2061594	2061653
"XLOC_042301";	"TCONS_00071051";	4	3539438	3539871
"XLOC_042405";	"TCONS_00072384";	4	4754216	4754893
"XLOC_042405";	"TCONS_00071790";	4	4754358	4754914
"XLOC_042405";	"TCONS_00072385";	4	4756215	4757569
"XLOC_042557";	"TCONS_00071800";	4	6585323	6585542
"XLOC_042569";	"TCONS_00072395";	4	6683585	6683973
"XLOC_042570";	"TCONS_00071070";	4	6685323	6686342
"XLOC_042663";	"TCONS_00071074";	4	7912405	7912535
"XLOC_042726";	"TCONS_00071081";	4	8712895	8713158
"XLOC_042726";	"TCONS_00071807";	4	8714207	8715802
"XLOC_042901";	"TCONS_00072409";	4	11204315	11204878
"XLOC_042991";	"TCONS_00072421";	4	12395528	12395607
"XLOC_043079";	"TCONS_00063595";	4	13520044	13520578
"XLOC_043086";	"TCONS_00072427";	4	13586147	13589211
"XLOC_043146";	"TCONS_00071107";	4	14159581	14159884
"XLOC_043245";	"TCONS_00072434";	4	15488649	15488734
"XLOC_043245";	"TCONS_00072433";	4	15488649	15488734
"XLOC_043245";	"TCONS_00071113";	4	15488654	15488734
"XLOC_043331";	"TCONS_00072439";	4	16543308	16544803
"XLOC_043381";	"TCONS_00071124";	4	17077794	17078305
"XLOC_043443";	"TCONS_00072447";	4	17881768	17881908
"XLOC_043559";	"TCONS_00071137";	4	19042624	19043129
"XLOC_043611";	"TCONS_00072455";	4	19442826	19443340
"XLOC_043658";	"TCONS_00064274";	4	19906647	19907548
"XLOC_044135";	"TCONS_00064857";	4	23634631	23635057
"XLOC_044153";	"TCONS_00064878";	4	23812920	23813430
"XLOC_044153";	"TCONS_00072485";	4	23815305	23815747
"XLOC_044153";	"TCONS_00071198";	4	23819766	23821399
"XLOC_044160";	"TCONS_00071200";	4	23858636	23859066
"XLOC_044229";	"TCONS_00072495";	4	24454786	24455275
"XLOC_044229";	"TCONS_00071209";	4	24456106	24456354
"XLOC_044229";	"TCONS_00072496";	4	24456133	24456354
"XLOC_044414";	"TCONS_00072512";	4	26097369	26098518
"XLOC_044414";	"TCONS_00072513";	4	26097508	26097538
"XLOC_044522";	"TCONS_00065385";	4	27049102	27049578
"XLOC_044522";	"TCONS_00071936";	4	27049183	27049578
"XLOC_044522";	"TCONS_00072521";	4	27049190	27049578
"XLOC_044522";	"TCONS_00071254";	4	27049205	27049578
"XLOC_044549";	"TCONS_00072528";	4	27348767	27349350
"XLOC_044549";	"TCONS_00071939";	4	27348881	27349350
"XLOC_044549";	"TCONS_00071941";	4	27348881	27349350
"XLOC_044549";	"TCONS_00071940";	4	27348881	27349350
"XLOC_044549";	"TCONS_00071942";	4	27352297	27353104
"XLOC_044662";	"TCONS_00072534";	4	28278682	28279282
"XLOC_044662";	"TCONS_00072535";	4	28279334	28279708
"XLOC_045049";	"TCONS_00066064";	4	31563148	31564698
"XLOC_045049";	"TCONS_00066066";	4	31565115	31567254
"XLOC_045049";	"TCONS_00066065";	4	31565115	31567450
"XLOC_045065";	"TCONS_00072559";	4	31642849	31643376
"XLOC_045065";	"TCONS_00071984";	4	31642865	31643381
"XLOC_045240";	"TCONS_00072576";	4	32974614	32976309
"XLOC_045355";	"TCONS_00066474";	4	34022596	34022700
"XLOC_045400";	"TCONS_00072587";	4	34431751	34431955
"XLOC_045400";	"TCONS_00072022";	4	34431929	34431955
"XLOC_045835";	"TCONS_00072610";	4	3853164	3853422
"XLOC_045863";	"TCONS_00067099";	4	4358787	4361063
"XLOC_046000";	"TCONS_00067256";	4	6011661	6011708
"XLOC_046131";	"TCONS_00072618";	4	7964685	7964837
"XLOC_046131";	"TCONS_00067423";	4	7964750	7964837
"XLOC_046131";	"TCONS_00067424";	4	7964750	7964837
"XLOC_046131";	"TCONS_00071400";	4	7964801	7964837
"XLOC_046131";	"TCONS_00067425";	4	7964886	7966071
"XLOC_046131";	"TCONS_00071401";	4	7964944	7966426
"XLOC_046131";	"TCONS_00071402";	4	7964944	7966606
"XLOC_046131";	"TCONS_00072070";	4	7965739	7966606
"XLOC_046131";	"TCONS_00072620";	4	7967409	7967596
"XLOC_046332";	"TCONS_00071418";	4	10699340	10699658
"XLOC_046520";	"TCONS_00067865";	4	13587036	13589211
"XLOC_046602";	"TCONS_00071441";	4	14746989	14747337
"XLOC_046628";	"TCONS_00071443";	4	15124630	15124750
"XLOC_046726";	"TCONS_00071453";	4	16431327	16431351
"XLOC_046767";	"TCONS_00068150";	4	16861863	16862648
"XLOC_046767";	"TCONS_00068149";	4	16861863	16862648
"XLOC_046767";	"TCONS_00072650";	4	16861932	16862648
"XLOC_046767";	"TCONS_00072649";	4	16861932	16862648
"XLOC_046767";	"TCONS_00071455";	4	16861946	16862648
"XLOC_046767";	"TCONS_00072102";	4	16861992	16862648
"XLOC_046767";	"TCONS_00072103";	4	16861992	16862648
"XLOC_046767";	"TCONS_00072101";	4	16861992	16862648
"XLOC_046767";	"TCONS_00072652";	4	16863489	16864106
"XLOC_046767";	"TCONS_00072651";	4	16863489	16864106
"XLOC_046767";	"TCONS_00072105";	4	16863876	16864106
"XLOC_046767";	"TCONS_00072104";	4	16863876	16864106
"XLOC_046767";	"TCONS_00071456";	4	16863914	16864106
"XLOC_046767";	"TCONS_00071457";	4	16863914	16864106
"XLOC_046767";	"TCONS_00068153";	4	16864054	16864106
"XLOC_046767";	"TCONS_00068152";	4	16864054	16864106
"XLOC_046767";	"TCONS_00068151";	4	16864054	16864106
"XLOC_046782";	"TCONS_00071458";	4	17077794	17078280
"XLOC_046810";	"TCONS_00072106";	4	17425082	17425216
"XLOC_047455";	"TCONS_00071527";	4	23431326	23431868
"XLOC_047505";	"TCONS_00071531";	4	23814597	23814746
"XLOC_047505";	"TCONS_00069065";	4	23814972	23814986
"XLOC_047505";	"TCONS_00071532";	4	23815164	23817299
"XLOC_047655";	"TCONS_00072730";	4	24984244	24984284
"XLOC_047658";	"TCONS_00071555";	4	25020738	25020830
"XLOC_047690";	"TCONS_00071559";	4	25258064	25258525
"XLOC_047919";	"TCONS_00071595";	4	27160868	27161449
"XLOC_047919";	"TCONS_00072205";	4	27161706	27161827
"XLOC_047921";	"TCONS_00071597";	4	27173799	27175907
"XLOC_047950";	"TCONS_00072209";	4	27343121	27343175
"XLOC_048307";	"TCONS_00072787";	4	30632248	30632327
"XLOC_048307";	"TCONS_00071640";	4	30635566	30635606
"XLOC_048307";	"TCONS_00072788";	4	30635741	30635772
"XLOC_048399";	"TCONS_00072798";	4	31313173	31313236
"XLOC_048658";	"TCONS_00072821";	4	33378658	33380444
"XLOC_048910";	"TCONS_00070915";	4	35265153	35265293
"XLOC_048923";	"TCONS_00072318";	4	35393167	35393367
"XLOC_048945";	"TCONS_00072852";	4	2819754	2820821
"XLOC_048952";	"TCONS_00070959";	4	6666546	6667134
"XLOC_048956";	"TCONS_00072853";	4	6943167	6943956
"XLOC_048958";	"TCONS_00072323";	4	7356794	7357523
"XLOC_048959";	"TCONS_00072854";	4	7526333	7526703
"XLOC_048962";	"TCONS_00072855";	4	7964936	7965476
"XLOC_048970";	"TCONS_00070967";	4	10612975	10613541
"XLOC_048970";	"TCONS_00071739";	4	10613104	10613926
"XLOC_048970";	"TCONS_00070968";	4	10613629	10614247
"XLOC_048973";	"TCONS_00072858";	4	11631894	11632231
"XLOC_048983";	"TCONS_00071744";	4	13000580	13001403
"XLOC_048985";	"TCONS_00072328";	4	14120623	14121606
"XLOC_048987";	"TCONS_00072329";	4	14181724	14182818
"XLOC_048987";	"TCONS_00070978";	4	14182113	14183132
"XLOC_048998";	"TCONS_00072333";	4	17955635	17956611
"XLOC_049003";	"TCONS_00072861";	4	18553360	18553592
"XLOC_049017";	"TCONS_00072864";	4	20837237	20838314
"XLOC_049042";	"TCONS_00072869";	4	23888521	23889149
"XLOC_049045";	"TCONS_00071754";	4	24755866	24756546
"XLOC_049046";	"TCONS_00072347";	4	24984109	24984332
"XLOC_049048";	"TCONS_00071010";	4	24985778	24986089
"XLOC_049051";	"TCONS_00072871";	4	25022597	25023372
"XLOC_049063";	"TCONS_00072352";	4	27173369	27176055
"XLOC_049064";	"TCONS_00072353";	4	27177023	27177465
"XLOC_049067";	"TCONS_00071021";	4	28038449	28039066
"XLOC_049071";	"TCONS_00071025";	4	28886317	28886847
"XLOC_049072";	"TCONS_00071757";	4	29055322	29055775
"XLOC_049073";	"TCONS_00072355";	4	29146438	29147521
"XLOC_049074";	"TCONS_00071026";	4	29473313	29474219
"XLOC_049075";	"TCONS_00072356";	4	29677269	29677532
"XLOC_049077";	"TCONS_00072873";	4	29765140	29765809
"XLOC_049078";	"TCONS_00071759";	4	29769310	29769637
"XLOC_049082";	"TCONS_00072358";	4	30367374	30368195
"XLOC_049083";	"TCONS_00071760";	4	30605226	30606861
"XLOC_049089";	"TCONS_00072359";	4	31593563	31594052
"XLOC_049090";	"TCONS_00072876";	4	31651923	31653351
"XLOC_049098";	"TCONS_00071765";	4	34049707	34050048
"XLOC_049241";	"TCONS_00080431";	5	975542	975886
"XLOC_049314";	"TCONS_00080438";	5	1687164	1687179
"XLOC_049415";	"TCONS_00081524";	5	2563944	2564197
"XLOC_049456";	"TCONS_00081529";	5	2932692	2932772
"XLOC_049527";	"TCONS_00081063";	5	3548019	3548320
"XLOC_049597";	"TCONS_00080469";	5	4249985	4250712
"XLOC_049674";	"TCONS_00081074";	5	5119364	5120061
"XLOC_049674";	"TCONS_00081544";	5	5120366	5121294
"XLOC_049743";	"TCONS_00080478";	5	5797362	5797502
"XLOC_050256";	"TCONS_00080511";	5	12927259	12927914
"XLOC_050256";	"TCONS_00081099";	5	12927289	12927914
"XLOC_050360";	"TCONS_00081105";	5	14171471	14171587
"XLOC_050572";	"TCONS_00074662";	5	16752434	16752824
"XLOC_050697";	"TCONS_00081124";	5	18145239	18145241
"XLOC_051183";	"TCONS_00080587";	5	22583792	22583824
"XLOC_051361";	"TCONS_00075624";	5	24018814	24019329
"XLOC_051362";	"TCONS_00081624";	5	24020475	24020713
"XLOC_051362";	"TCONS_00080610";	5	24020930	24021164
"XLOC_051472";	"TCONS_00075757";	5	24862292	24864802
"XLOC_051686";	"TCONS_00081652";	5	26623383	26624150
"XLOC_051686";	"TCONS_00076043";	5	26624093	26624133
"XLOC_051686";	"TCONS_00076042";	5	26624093	26624133
"XLOC_051757";	"TCONS_00076131";	5	27085255	27085376
"XLOC_051757";	"TCONS_00081212";	5	27085257	27085376
"XLOC_051757";	"TCONS_00081663";	5	27086153	27086366
"XLOC_051757";	"TCONS_00080670";	5	27086719	27087284
"XLOC_051770";	"TCONS_00081665";	5	27205865	27205942
"XLOC_051830";	"TCONS_00076219";	5	27622140	27622308
"XLOC_051830";	"TCONS_00081216";	5	27622149	27622308
"XLOC_051830";	"TCONS_00080674";	5	27623660	27623773
"XLOC_051830";	"TCONS_00076220";	5	27625755	27626065
"XLOC_051929";	"TCONS_00081228";	5	28365049	28365402
"XLOC_051929";	"TCONS_00076355";	5	28365268	28365402
"XLOC_051929";	"TCONS_00080688";	5	28372475	28373331
"XLOC_051997";	"TCONS_00076441";	5	28978073	28978863
"XLOC_052013";	"TCONS_00081688";	5	29065362	29066171
"XLOC_052563";	"TCONS_00080751";	5	3837358	3837410
"XLOC_052721";	"TCONS_00081741";	5	5284790	5284976
"XLOC_052721";	"TCONS_00081290";	5	5286594	5286790
"XLOC_053247";	"TCONS_00081316";	5	11914018	11914327
"XLOC_053247";	"TCONS_00077969";	5	11914026	11914327
"XLOC_053247";	"TCONS_00081318";	5	11930150	11930614
"XLOC_053282";	"TCONS_00081771";	5	12598755	12598822
"XLOC_053282";	"TCONS_00080799";	5	12599038	12599208
"XLOC_053365";	"TCONS_00078113";	5	13534350	13534395
"XLOC_053693";	"TCONS_00078519";	5	17119561	17119882
"XLOC_053693";	"TCONS_00080852";	5	17119939	17120412
"XLOC_053698";	"TCONS_00081347";	5	17131309	17131702
"XLOC_053776";	"TCONS_00081349";	5	17856461	17856499
"XLOC_054080";	"TCONS_00080881";	5	20659094	20659169
"XLOC_054327";	"TCONS_00080912";	5	22949235	22949660
"XLOC_054442";	"TCONS_00081852";	5	23875400	23875752
"XLOC_054518";	"TCONS_00081427";	5	24453230	24455078
"XLOC_054862";	"TCONS_00081450";	5	27528968	27529069
"XLOC_055056";	"TCONS_00080261";	5	29188469	29189357
"XLOC_055129";	"TCONS_00081898";	5	136868	137075
"XLOC_055132";	"TCONS_00081476";	5	777607	778069
"XLOC_055135";	"TCONS_00081477";	5	1481855	1482437
"XLOC_055142";	"TCONS_00081012";	5	2656325	2657075
"XLOC_055148";	"TCONS_00081902";	5	3625363	3626143
"XLOC_055158";	"TCONS_00081904";	5	6313566	6314476
"XLOC_055164";	"TCONS_00081017";	5	8257244	8257696
"XLOC_055165";	"TCONS_00080384";	5	9420510	9420721
"XLOC_055167";	"TCONS_00081905";	5	10038727	10038938
"XLOC_055170";	"TCONS_00081018";	5	10617630	10617844
"XLOC_055173";	"TCONS_00081907";	5	11327805	11328547
"XLOC_055182";	"TCONS_00081023";	5	14430292	14432448
"XLOC_055204";	"TCONS_00081485";	5	21277456	21278189
"XLOC_055206";	"TCONS_00081486";	5	21798058	21798670
"XLOC_055212";	"TCONS_00081489";	5	23348789	23349073
"XLOC_055214";	"TCONS_00081490";	5	23668349	23669218
"XLOC_055220";	"TCONS_00080413";	5	25526612	25527060
"XLOC_055228";	"TCONS_00081031";	5	27528886	27529815
"XLOC_055231";	"TCONS_00081495";	5	28592657	28593800
"XLOC_055253";	"TCONS_00081938";	6	209244	209533
"XLOC_055450";	"TCONS_00090516";	6	1805024	1805215
"XLOC_055502";	"TCONS_00091057";	6	2191828	2191915
"XLOC_055687";	"TCONS_00090543";	6	3652792	3653232
"XLOC_055691";	"TCONS_00089965";	6	3669789	3672775
"XLOC_055937";	"TCONS_00089984";	6	5559910	5560679
"XLOC_056115";	"TCONS_00083026";	6	7118835	7119411
"XLOC_056219";	"TCONS_00090004";	6	8060454	8060683
"XLOC_056430";	"TCONS_00090592";	6	10392795	10392944
"XLOC_056512";	"TCONS_00091127";	6	11275389	11275674
"XLOC_056710";	"TCONS_00091134";	6	13539980	13540392
"XLOC_056806";	"TCONS_00091138";	6	14924988	14925409
"XLOC_057142";	"TCONS_00090053";	6	19315417	19316383
"XLOC_057427";	"TCONS_00090647";	6	22412819	22413267
"XLOC_057585";	"TCONS_00091167";	6	23891546	23891642
"XLOC_057719";	"TCONS_00084907";	6	25046037	25047164
"XLOC_057760";	"TCONS_00090661";	6	25528159	25528347
"XLOC_057827";	"TCONS_00090666";	6	26080394	26080562
"XLOC_057856";	"TCONS_00090102";	6	26279310	26280103
"XLOC_057979";	"TCONS_00090119";	6	27346159	27347228
"XLOC_057979";	"TCONS_00090120";	6	27346159	27347228
"XLOC_057979";	"TCONS_00090676";	6	27348634	27349184
"XLOC_058163";	"TCONS_00091202";	6	28805331	28805444
"XLOC_058454";	"TCONS_00085835";	6	140671	141232
"XLOC_058549";	"TCONS_00090736";	6	893185	893539
"XLOC_058549";	"TCONS_00090735";	6	893185	894069
"XLOC_058549";	"TCONS_00090179";	6	893285	893819
"XLOC_058549";	"TCONS_00085959";	6	893318	894069
"XLOC_058698";	"TCONS_00091245";	6	2095806	2098755
"XLOC_058901";	"TCONS_00091261";	6	3652765	3653297
"XLOC_058934";	"TCONS_00090772";	6	3946552	3946992
"XLOC_059302";	"TCONS_00091292";	6	6712424	6713209
"XLOC_059302";	"TCONS_00091291";	6	6712424	6712769
"XLOC_059330";	"TCONS_00090259";	6	6920362	6920644
"XLOC_059364";	"TCONS_00091298";	6	7161492	7161532
"XLOC_059437";	"TCONS_00091301";	6	7765020	7765427
"XLOC_059881";	"TCONS_00091314";	6	12519809	12519831
"XLOC_059881";	"TCONS_00087579";	6	12519814	12519831
"XLOC_059881";	"TCONS_00087581";	6	12521842	12522262
"XLOC_059940";	"TCONS_00087648";	6	13182307	13182698
"XLOC_059942";	"TCONS_00090856";	6	13203979	13205577
"XLOC_059947";	"TCONS_00087662";	6	13277038	13278360
"XLOC_059947";	"TCONS_00087661";	6	13277038	13277886
"XLOC_059947";	"TCONS_00087660";	6	13277038	13277872
"XLOC_059947";	"TCONS_00090857";	6	13277065	13277509
"XLOC_059947";	"TCONS_00091319";	6	13277100	13277863
"XLOC_060147";	"TCONS_00091333";	6	16308900	16308998
"XLOC_060180";	"TCONS_00087964";	6	16702677	16702714
"XLOC_060454";	"TCONS_00091358";	6	20098352	20098790
"XLOC_060454";	"TCONS_00091357";	6	20098352	20099553
"XLOC_060643";	"TCONS_00090365";	6	21936925	21937111
"XLOC_060643";	"TCONS_00090366";	6	21936925	21937111
"XLOC_060643";	"TCONS_00090367";	6	21940046	21940441
"XLOC_060643";	"TCONS_00090919";	6	21941277	21941475
"XLOC_060748";	"TCONS_00091374";	6	23013211	23013773
"XLOC_060771";	"TCONS_00091376";	6	23212357	23212792
"XLOC_060943";	"TCONS_00088878";	6	24832088	24832476
"XLOC_061019";	"TCONS_00090941";	6	25521640	25521913
"XLOC_061065";	"TCONS_00091389";	6	25955856	25955934
"XLOC_061132";	"TCONS_00090951";	6	26479423	26479460
"XLOC_061630";	"TCONS_00089746";	6	30809676	30810915
"XLOC_061630";	"TCONS_00090463";	6	30809715	30810915
"XLOC_061630";	"TCONS_00090462";	6	30809715	30810915
"XLOC_061630";	"TCONS_00089747";	6	30812792	30812923
"XLOC_061630";	"TCONS_00091003";	6	30813078	30813139
"XLOC_061699";	"TCONS_00091011";	6	2095285	2097999
"XLOC_061701";	"TCONS_00091012";	6	2570274	2571315
"XLOC_061720";	"TCONS_00089841";	6	6713310	6713479
"XLOC_061733";	"TCONS_00090484";	6	9713895	9714112
"XLOC_061738";	"TCONS_00089853";	6	10403831	10404497
"XLOC_061739";	"TCONS_00090486";	6	10454352	10454538
"XLOC_061747";	"TCONS_00091443";	6	11799656	11800624
"XLOC_061748";	"TCONS_00091444";	6	12057015	12057916
"XLOC_061756";	"TCONS_00091019";	6	13381188	13381516
"XLOC_061761";	"TCONS_00090489";	6	14352158	14352894
"XLOC_061762";	"TCONS_00089869";	6	14790533	14790849
"XLOC_061764";	"TCONS_00091446";	6	14926832	14928219
"XLOC_061785";	"TCONS_00091449";	6	20084141	20084387
"XLOC_061787";	"TCONS_00090494";	6	20098559	20099244
"XLOC_061798";	"TCONS_00091027";	6	23013150	23013927
"XLOC_061802";	"TCONS_00089897";	6	23958024	23958756
"XLOC_061803";	"TCONS_00091454";	6	24865432	24866333
"XLOC_061811";	"TCONS_00090495";	6	25246781	25247284
"XLOC_061816";	"TCONS_00089910";	6	26479002	26479371
"XLOC_061818";	"TCONS_00089912";	6	26705200	26706060
"XLOC_061822";	"TCONS_00091457";	6	27944958	27946061
"XLOC_061825";	"TCONS_00091031";	6	29556041	29556465
"XLOC_061826";	"TCONS_00090497";	6	29556476	29556958
"XLOC_061827";	"TCONS_00091032";	6	29557373	29558934
"XLOC_061833";	"TCONS_00091033";	6	30548256	30549061
"XLOC_061986";	"TCONS_00099761";	7	1251236	1251673
"XLOC_062033";	"TCONS_00099321";	7	1589929	1590001
"XLOC_062145";	"TCONS_00099769";	7	2531151	2532344
"XLOC_062295";	"TCONS_00098757";	7	3724441	3724933
"XLOC_062435";	"TCONS_00099793";	7	4982686	4983515
"XLOC_062435";	"TCONS_00099344";	7	4982699	4983733
"XLOC_062435";	"TCONS_00098770";	7	4982714	4983515
"XLOC_062435";	"TCONS_00099794";	7	4987612	4988402
"XLOC_062435";	"TCONS_00098774";	7	4994394	4995419
"XLOC_062435";	"TCONS_00098775";	7	4995577	4996446
"XLOC_062530";	"TCONS_00099358";	7	5821973	5822364
"XLOC_062602";	"TCONS_00098796";	7	6641650	6641961
"XLOC_062893";	"TCONS_00098815";	7	10176973	10178023
"XLOC_062893";	"TCONS_00099377";	7	10177235	10178023
"XLOC_063027";	"TCONS_00099832";	7	11721569	11722893
"XLOC_063057";	"TCONS_00098821";	7	12335642	12336064
"XLOC_063065";	"TCONS_00099834";	7	12458317	12458743
"XLOC_063065";	"TCONS_00099835";	7	12458923	12459924
"XLOC_063316";	"TCONS_00093234";	7	16145236	16145514
"XLOC_063316";	"TCONS_00098845";	7	16148657	16148756
"XLOC_063594";	"TCONS_00099871";	7	19385403	19386186
"XLOC_063659";	"TCONS_00099877";	7	20042162	20042470
"XLOC_063781";	"TCONS_00099882";	7	21119913	21120206
"XLOC_063813";	"TCONS_00098895";	7	21388730	21390282
"XLOC_063813";	"TCONS_00099886";	7	21389358	21390282
"XLOC_064419";	"TCONS_00098950";	7	26567250	26567698
"XLOC_064478";	"TCONS_00098956";	7	26988677	26988737
"XLOC_064610";	"TCONS_00094859";	7	28051108	28051152
"XLOC_064645";	"TCONS_00099482";	7	28266512	28267419
"XLOC_064645";	"TCONS_00099939";	7	28266525	28267419
"XLOC_064645";	"TCONS_00098971";	7	28267424	28267802
"XLOC_064875";	"TCONS_00099507";	7	587451	587836
"XLOC_064945";	"TCONS_00099515";	7	1092708	1093285
"XLOC_065019";	"TCONS_00095395";	7	1780578	1781995
"XLOC_065019";	"TCONS_00099018";	7	1780648	1782037
"XLOC_065033";	"TCONS_00099520";	7	1904239	1904617
"XLOC_065070";	"TCONS_00095461";	7	2153507	2153816
"XLOC_065184";	"TCONS_00099034";	7	3265381	3265415
"XLOC_065187";	"TCONS_00099536";	7	3275965	3277361
"XLOC_065710";	"TCONS_00096208";	7	8561271	8561693
"XLOC_065711";	"TCONS_00099999";	7	8563642	8564444
"XLOC_065711";	"TCONS_00099563";	7	8563649	8563711
"XLOC_065788";	"TCONS_00100002";	7	9566973	9567388
"XLOC_066095";	"TCONS_00100016";	7	13320286	13320331
"XLOC_066095";	"TCONS_00099588";	7	13320400	13320566
"XLOC_066230";	"TCONS_00099107";	7	15190020	15190482
"XLOC_066319";	"TCONS_00100031";	7	16216362	16216426
"XLOC_066319";	"TCONS_00100030";	7	16216362	16216426
"XLOC_066319";	"TCONS_00096925";	7	16216386	16216426
"XLOC_066319";	"TCONS_00099599";	7	16216406	16216426
"XLOC_066516";	"TCONS_00097156";	7	18545714	18545926
"XLOC_066576";	"TCONS_00099139";	7	19193565	19193584
"XLOC_066576";	"TCONS_00099138";	7	19193565	19193584
"XLOC_066576";	"TCONS_00100050";	7	19193569	19193584
"XLOC_066576";	"TCONS_00100047";	7	19193569	19193584
"XLOC_066576";	"TCONS_00100049";	7	19193569	19193584
"XLOC_066576";	"TCONS_00100048";	7	19193569	19193584
"XLOC_066576";	"TCONS_00100046";	7	19193569	19193584
"XLOC_066576";	"TCONS_00097227";	7	19193941	19194097
"XLOC_066576";	"TCONS_00097226";	7	19193941	19194097
"XLOC_066576";	"TCONS_00099140";	7	19194426	19194435
"XLOC_066576";	"TCONS_00099619";	7	19194710	19195908
"XLOC_066576";	"TCONS_00097228";	7	19194767	19194932
"XLOC_066593";	"TCONS_00097255";	7	19382417	19382452
"XLOC_066674";	"TCONS_00099155";	7	20178041	20178322
"XLOC_066790";	"TCONS_00097492";	7	21342095	21342227
"XLOC_067072";	"TCONS_00100083";	7	23691489	23692366
"XLOC_067140";	"TCONS_00097920";	7	24341187	24341935
"XLOC_067172";	"TCONS_00099661";	7	24583787	24583931
"XLOC_067195";	"TCONS_00097987";	7	24798445	24799281
"XLOC_067327";	"TCONS_00099671";	7	26009995	26010524
"XLOC_067385";	"TCONS_00099226";	7	26535620	26535782
"XLOC_067385";	"TCONS_00099225";	7	26535620	26535782
"XLOC_067385";	"TCONS_00099227";	7	26535961	26536025
"XLOC_067385";	"TCONS_00098212";	7	26537888	26537980
"XLOC_067396";	"TCONS_00098227";	7	26649669	26649878
"XLOC_067396";	"TCONS_00098226";	7	26649669	26649878
"XLOC_067396";	"TCONS_00100107";	7	26654826	26654887
"XLOC_067396";	"TCONS_00099234";	7	26655134	26655168
"XLOC_067478";	"TCONS_00099691";	7	27534414	27535320
"XLOC_067515";	"TCONS_00099696";	7	27832779	27832865
"XLOC_067618";	"TCONS_00099259";	7	28713433	28713661
"XLOC_067704";	"TCONS_00099723";	7	29348575	29348622
"XLOC_067746";	"TCONS_00100132";	7	611904	613001
"XLOC_067755";	"TCONS_00100136";	7	3276017	3276559
"XLOC_067756";	"TCONS_00099275";	7	3313421	3313998
"XLOC_067757";	"TCONS_00099728";	7	3870628	3870995
"XLOC_067762";	"TCONS_00100137";	7	4540792	4541308
"XLOC_067764";	"TCONS_00098684";	7	4746314	4747246
"XLOC_067769";	"TCONS_00099279";	7	7244534	7244860
"XLOC_067772";	"TCONS_00098689";	7	8563650	8564439
"XLOC_067776";	"TCONS_00099731";	7	13204865	13205195
"XLOC_067777";	"TCONS_00098690";	7	13396295	13396730
"XLOC_067791";	"TCONS_00099734";	7	16705815	16706716
"XLOC_067791";	"TCONS_00100141";	7	16706626	16707255
"XLOC_067795";	"TCONS_00099736";	7	17080213	17080418
"XLOC_067801";	"TCONS_00099287";	7	18364046	18365157
"XLOC_067806";	"TCONS_00100143";	7	19474116	19479200
"XLOC_067813";	"TCONS_00099292";	7	20657629	20658014
"XLOC_067816";	"TCONS_00100144";	7	21342576	21343703
"XLOC_067817";	"TCONS_00099293";	7	21742250	21743521
"XLOC_067820";	"TCONS_00099295";	7	22805696	22806559
"XLOC_067823";	"TCONS_00099739";	7	24174919	24175460
"XLOC_067837";	"TCONS_00098722";	7	26520039	26520591
"XLOC_067844";	"TCONS_00099302";	7	27692932	27693438
"XLOC_067853";	"TCONS_00098732";	7	29385779	29386440
"XLOC_068092";	"TCONS_00107066";	8	1918208	1918240
"XLOC_068360";	"TCONS_00100767";	8	4487760	4487857
"XLOC_068360";	"TCONS_00100766";	8	4487760	4487857
"XLOC_068360";	"TCONS_00107090";	8	4488016	4488247
"XLOC_068376";	"TCONS_00107094";	8	4644332	4644724
"XLOC_068682";	"TCONS_00107631";	8	7959012	7959115
"XLOC_068740";	"TCONS_00107633";	8	8431292	8431370
"XLOC_068950";	"TCONS_00107142";	8	10412108	10412856
"XLOC_069240";	"TCONS_00107170";	8	14313778	14316674
"XLOC_069240";	"TCONS_00108099";	8	14314997	14318787
"XLOC_069242";	"TCONS_00107668";	8	14293011	14294833
"XLOC_069265";	"TCONS_00107672";	8	14518809	14519798
"XLOC_069341";	"TCONS_00101950";	8	15357651	15357872
"XLOC_069341";	"TCONS_00108102";	8	15358735	15358881
"XLOC_069679";	"TCONS_00108118";	8	19164762	19164804
"XLOC_069894";	"TCONS_00107214";	8	21092896	21093886
"XLOC_069942";	"TCONS_00108131";	8	21526777	21527760
"XLOC_070335";	"TCONS_00107745";	8	25067388	25067773
"XLOC_070402";	"TCONS_00107759";	8	25574480	25575889
"XLOC_070402";	"TCONS_00107758";	8	25574480	25575359
"XLOC_070593";	"TCONS_00103474";	8	27133422	27134268
"XLOC_070996";	"TCONS_00107809";	8	1847632	1847700
"XLOC_070997";	"TCONS_00107330";	8	1936786	1937160
"XLOC_070998";	"TCONS_00107329";	8	1926234	1926489
"XLOC_070998";	"TCONS_00108210";	8	1926394	1926489
"XLOC_071280";	"TCONS_00107367";	8	4545330	4545576
"XLOC_071311";	"TCONS_00104405";	8	4852861	4854279
"XLOC_071590";	"TCONS_00107381";	8	7986302	7987605
"XLOC_071675";	"TCONS_00104822";	8	8971903	8973571
"XLOC_071675";	"TCONS_00107388";	8	8972373	8975097
"XLOC_071756";	"TCONS_00107391";	8	9907329	9907670
"XLOC_071756";	"TCONS_00108261";	8	9907335	9907687
"XLOC_071771";	"TCONS_00107394";	8	10084915	10085143
"XLOC_071771";	"TCONS_00104927";	8	10085009	10085143
"XLOC_071771";	"TCONS_00104926";	8	10085009	10085143
"XLOC_071771";	"TCONS_00107862";	8	10087120	10087133
"XLOC_072013";	"TCONS_00105218";	8	13452566	13453575
"XLOC_072014";	"TCONS_00107425";	8	13454578	13454655
"XLOC_072014";	"TCONS_00107426";	8	13456382	13457258
"XLOC_072067";	"TCONS_00108273";	8	14320955	14321131
"XLOC_072081";	"TCONS_00107877";	8	14585111	14585697
"XLOC_072081";	"TCONS_00107433";	8	14585347	14585697
"XLOC_072161";	"TCONS_00107439";	8	15749450	15749809
"XLOC_072170";	"TCONS_00107443";	8	15843725	15843997
"XLOC_072238";	"TCONS_00107445";	8	16774452	16775065
"XLOC_072238";	"TCONS_00108287";	8	16774879	16774902
"XLOC_072299";	"TCONS_00107887";	8	17457717	17457989
"XLOC_072302";	"TCONS_00107888";	8	17472260	17472378
"XLOC_072348";	"TCONS_00108294";	8	18012707	18012917
"XLOC_072565";	"TCONS_00107900";	8	20386745	20387484
"XLOC_072722";	"TCONS_00107471";	8	21921981	21922111
"XLOC_072722";	"TCONS_00108302";	8	21921984	21922111
"XLOC_072722";	"TCONS_00107913";	8	21923127	21923187
"XLOC_072722";	"TCONS_00107472";	8	21923153	21923187
"XLOC_072725";	"TCONS_00106066";	8	21970540	21970972
"XLOC_072725";	"TCONS_00106065";	8	21970540	21970948
"XLOC_072726";	"TCONS_00108303";	8	21967000	21967697
"XLOC_072949";	"TCONS_00108320";	8	24104973	24108019
"XLOC_073059";	"TCONS_00107507";	8	25126561	25127740
"XLOC_073105";	"TCONS_00108336";	8	25574341	25575448
"XLOC_073117";	"TCONS_00108338";	8	25666779	25667117
"XLOC_073117";	"TCONS_00107515";	8	25666779	25667117
"XLOC_073117";	"TCONS_00108339";	8	25674511	25674673
"XLOC_073340";	"TCONS_00108353";	8	27490921	27492967
"XLOC_073455";	"TCONS_00107975";	8	147846	148698
"XLOC_073460";	"TCONS_00107543";	8	1081954	1082124
"XLOC_073462";	"TCONS_00107978";	8	2468257	2468691
"XLOC_073464";	"TCONS_00106975";	8	3069747	3070562
"XLOC_073468";	"TCONS_00108362";	8	4100220	4100810
"XLOC_073469";	"TCONS_00107545";	8	4278318	4278735
"XLOC_073495";	"TCONS_00107982";	8	9867091	9867302
"XLOC_073496";	"TCONS_00107983";	8	10085869	10086319
"XLOC_073500";	"TCONS_00107549";	8	11271197	11272121
"XLOC_073504";	"TCONS_00108367";	8	12140986	12142217
"XLOC_073507";	"TCONS_00107551";	8	13452606	13454065
"XLOC_073516";	"TCONS_00107011";	8	14523536	14524734
"XLOC_073517";	"TCONS_00108369";	8	14525633	14526506
"XLOC_073521";	"TCONS_00107014";	8	14586230	14587239
"XLOC_073524";	"TCONS_00107017";	8	14886960	14887912
"XLOC_073527";	"TCONS_00107552";	8	16462197	16462374
"XLOC_073529";	"TCONS_00107553";	8	16464325	16464927
"XLOC_073530";	"TCONS_00107988";	8	16994262	16995083
"XLOC_073532";	"TCONS_00107555";	8	19266714	19267736
"XLOC_073538";	"TCONS_00107991";	8	21095204	21096393
"XLOC_073545";	"TCONS_00107994";	8	21971448	21972983
"XLOC_073547";	"TCONS_00108370";	8	22652282	22653008
"XLOC_073552";	"TCONS_00107995";	8	24103801	24104129
"XLOC_073552";	"TCONS_00108371";	8	24103906	24104487
"XLOC_073554";	"TCONS_00107564";	8	24771356	24772145
"XLOC_073556";	"TCONS_00108373";	8	24973157	24974278
"XLOC_073557";	"TCONS_00107565";	8	24986459	24986798
"XLOC_073561";	"TCONS_00108374";	8	25669983	25671301
"XLOC_073562";	"TCONS_00107567";	8	25672421	25673473
"XLOC_073566";	"TCONS_00107038";	8	26299005	26299728
"XLOC_073570";	"TCONS_00107999";	8	27085268	27085772
"XLOC_073572";	"TCONS_00107040";	8	27489504	27490278
"XLOC_073573";	"TCONS_00107041";	8	27491654	27492881
"XLOC_073577";	"TCONS_00107570";	8	28223903	28225010
"XLOC_074323";	"TCONS_00114367";	9	9778458	9779447
"XLOC_074481";	"TCONS_00114737";	9	11710829	11710856
"XLOC_074596";	"TCONS_00113924";	9	12840214	12840365
"XLOC_074596";	"TCONS_00113923";	9	12840214	12840365
"XLOC_074596";	"TCONS_00114745";	9	12840288	12840365
"XLOC_074596";	"TCONS_00109571";	9	12840297	12840365
"XLOC_074596";	"TCONS_00114383";	9	12840350	12840385
"XLOC_074596";	"TCONS_00114385";	9	12840350	12840385
"XLOC_074596";	"TCONS_00114386";	9	12840350	12840385
"XLOC_074596";	"TCONS_00114384";	9	12840350	12840385
"XLOC_074608";	"TCONS_00113926";	9	12983471	12983999
"XLOC_074608";	"TCONS_00109586";	9	12983527	12984033
"XLOC_074644";	"TCONS_00113931";	9	13416210	13416378
"XLOC_075138";	"TCONS_00113988";	9	18163097	18163284
"XLOC_075138";	"TCONS_00114789";	9	18163277	18163284
"XLOC_075303";	"TCONS_00110461";	9	19591708	19591878
"XLOC_075549";	"TCONS_00114838";	9	21509774	21510160
"XLOC_075549";	"TCONS_00114473";	9	21511450	21511671
"XLOC_075549";	"TCONS_00114039";	9	21511453	21511671
"XLOC_075549";	"TCONS_00110778";	9	21511455	21511671
"XLOC_075549";	"TCONS_00114040";	9	21512506	21512715
"XLOC_075615";	"TCONS_00114045";	9	22018750	22019105
"XLOC_075615";	"TCONS_00114842";	9	22019021	22019105
"XLOC_075702";	"TCONS_00114487";	9	22753374	22753458
"XLOC_075765";	"TCONS_00114866";	9	724055	724418
"XLOC_075765";	"TCONS_00114867";	9	725009	725889
"XLOC_075843";	"TCONS_00114502";	9	1539715	1540212
"XLOC_076312";	"TCONS_00111698";	9	7106530	7106657
"XLOC_076426";	"TCONS_00114895";	9	8503842	8504203
"XLOC_076426";	"TCONS_00114112";	9	8503871	8504203
"XLOC_076426";	"TCONS_00114526";	9	8504783	8506146
"XLOC_076450";	"TCONS_00114527";	9	8654082	8654149
"XLOC_076451";	"TCONS_00114115";	9	8658254	8658269
"XLOC_076451";	"TCONS_00114528";	9	8658265	8658269
"XLOC_076451";	"TCONS_00114116";	9	8658368	8658470
"XLOC_076632";	"TCONS_00114132";	9	10807462	10808270
"XLOC_076649";	"TCONS_00112095";	9	10977566	10977996
"XLOC_076649";	"TCONS_00114137";	9	10978763	10978789
"XLOC_077082";	"TCONS_00114172";	9	15411850	15412102
"XLOC_077225";	"TCONS_00114583";	9	16792622	16792949
"XLOC_077225";	"TCONS_00112798";	9	16792634	16793233
"XLOC_077230";	"TCONS_00114585";	9	16841074	16842156
"XLOC_077256";	"TCONS_00114939";	9	17022356	17022569
"XLOC_077380";	"TCONS_00112983";	9	18100716	18101641
"XLOC_077415";	"TCONS_00114953";	9	18407353	18407680
"XLOC_077547";	"TCONS_00113210";	9	19439855	19440182
"XLOC_077753";	"TCONS_00114250";	9	20982069	20982739
"XLOC_077840";	"TCONS_00114262";	9	21710559	21710873
"XLOC_078024";	"TCONS_00114291";	9	725191	725908
"XLOC_078027";	"TCONS_00114292";	9	1539928	1540798
"XLOC_078028";	"TCONS_00114667";	9	1541168	1541750
"XLOC_078041";	"TCONS_00114296";	9	4608751	4609506
"XLOC_078042";	"TCONS_00113826";	9	4674708	4675313
"XLOC_078043";	"TCONS_00115011";	9	4694179	4695032
"XLOC_078048";	"TCONS_00115013";	9	6597775	6598142
"XLOC_078050";	"TCONS_00114298";	9	8120793	8122057
"XLOC_078052";	"TCONS_00113832";	9	8418556	8419257
"XLOC_078065";	"TCONS_00115016";	9	11836792	11837222
"XLOC_078073";	"TCONS_00115017";	9	13132799	13133447
"XLOC_078074";	"TCONS_00115018";	9	13135160	13136582
"XLOC_078074";	"TCONS_00114309";	9	13135521	13136878
"XLOC_078074";	"TCONS_00113849";	9	13136628	13137233
"XLOC_078081";	"TCONS_00115020";	9	14554630	14555275
"XLOC_078084";	"TCONS_00114672";	9	15105347	15105569
"XLOC_078089";	"TCONS_00115022";	9	15548955	15549382
"XLOC_078091";	"TCONS_00115023";	9	15874388	15875075
"XLOC_078104";	"TCONS_00114317";	9	17481335	17482025
"XLOC_078125";	"TCONS_00115028";	9	21710554	21711512
"XLOC_078126";	"TCONS_00114321";	9	21927553	21928130
"XLOC_078132";	"TCONS_00115031";	AC156495	82745	83228
"XLOC_078133";	"TCONS_00115033";	AC160949	2	218
"XLOC_078133";	"TCONS_00115045";	AC160949	11	218
"XLOC_078133";	"TCONS_00115044";	AC160949	11	218
"XLOC_078133";	"TCONS_00115039";	AC160949	21	218
"XLOC_078133";	"TCONS_00115034";	AC160949	2047	2777
"XLOC_078133";	"TCONS_00115041";	AC160949	3074	3471
"XLOC_078133";	"TCONS_00115035";	AC160949	3636	3975
"XLOC_078136";	"TCONS_00115042";	AC160949	34060	34331
"XLOC_078137";	"TCONS_00115051";	AC174930	2092	2126
"XLOC_078137";	"TCONS_00115053";	AC174930	2424	2715
"XLOC_078137";	"TCONS_00115054";	AC174930	2424	2715
"XLOC_078137";	"TCONS_00115048";	AC174930	3552	3576
"XLOC_078137";	"TCONS_00115049";	AC174930	3552	3576
"XLOC_078138";	"TCONS_00115055";	AC174930	12633	13373
"XLOC_078139";	"TCONS_00115050";	AC174930	2424	3308
"XLOC_078140";	"TCONS_00115052";	AC174930	12572	13376
"XLOC_078141";	"TCONS_00115056";	AP008246	171255	171608
"XLOC_078143";	"TCONS_00115062";	AP008247	44216	44767
"XLOC_078143";	"TCONS_00115061";	AP008247	45935	46817
"XLOC_078144";	"TCONS_00115060";	AP008247	97705	98160
"XLOC_078146";	"TCONS_00115064";	Syng_TIGR_012	192	1275
"XLOC_078147";	"TCONS_00115067";	Syng_TIGR_014	13022	14018
"XLOC_078150";	"TCONS_00115070";	Syng_TIGR_023	10321	10672
"XLOC_078150";	"TCONS_00115071";	Syng_TIGR_023	10321	10672
"XLOC_078152";	"TCONS_00115078";	Syng_TIGR_026	12557	13379
"XLOC_078152";	"TCONS_00115077";	Syng_TIGR_026	13124	14529
"XLOC_078154";	"TCONS_00115088";	Syng_TIGR_028	25548	27589
"XLOC_078154";	"TCONS_00115090";	Syng_TIGR_028	25548	26307
"XLOC_078154";	"TCONS_00115091";	Syng_TIGR_028	25548	26638
"XLOC_078154";	"TCONS_00115092";	Syng_TIGR_028	25548	27395
"XLOC_078154";	"TCONS_00115089";	Syng_TIGR_028	25548	26716
"XLOC_078154";	"TCONS_00115081";	Syng_TIGR_028	25585	26307
"XLOC_078155";	"TCONS_00115093";	Syng_TIGR_028	12058	12504

## Sheet: transcript.IR29
Novel transcript in IR29
Gene id	Transcript_id	Ch.No	Start	End
"XLOC_000093";	"TCONS_00000128";	1	715074	715095
"XLOC_000384";	"TCONS_00012389";	1	2873640	2874045
"XLOC_000475";	"TCONS_00000601";	1	3533220	3533876
"XLOC_000538";	"TCONS_00012406";	1	4102653	4103060
"XLOC_000631";	"TCONS_00000795";	1	5041228	5041364
"XLOC_000667";	"TCONS_00000838";	1	5417167	5417396
"XLOC_000677";	"TCONS_00000853";	1	5493155	5493481
"XLOC_001016";	"TCONS_00001281";	1	8503896	8505461
"XLOC_001136";	"TCONS_00001438";	1	9626167	9626489
"XLOC_001263";	"TCONS_00001599";	1	10880701	10880875
"XLOC_001277";	"TCONS_00013581";	1	11020490	11020745
"XLOC_001396";	"TCONS_00001761";	1	12126372	12126451
"XLOC_001526";	"TCONS_00013600";	1	13452991	13454035
"XLOC_001533";	"TCONS_00001917";	1	13507341	13507649
"XLOC_001534";	"TCONS_00012486";	1	13522588	13523803
"XLOC_002010";	"TCONS_00012533";	1	18983575	18984055
"XLOC_002027";	"TCONS_00002516";	1	19102511	19102944
"XLOC_002108";	"TCONS_00002633";	1	20335446	20335899
"XLOC_002342";	"TCONS_00002923";	1	22713272	22713335
"XLOC_002628";	"TCONS_00003291";	1	25319741	25319870
"XLOC_002808";	"TCONS_00014608";	1	27034445	27034849
"XLOC_002809";	"TCONS_00013703";	1	27035377	27035754
"XLOC_002855";	"TCONS_00013711";	1	27540936	27541563
"XLOC_002887";	"TCONS_00012626";	1	27852328	27852697
"XLOC_003222";	"TCONS_00004067";	1	30559025	30560456
"XLOC_003298";	"TCONS_00014651";	1	31091493	31092572
"XLOC_003348";	"TCONS_00004226";	1	31486249	31486534
"XLOC_003551";	"TCONS_00014672";	1	33217291	33217337
"XLOC_003585";	"TCONS_00013799";	1	33506184	33507028
"XLOC_003636";	"TCONS_00012722";	1	33789089	33789601
"XLOC_003672";	"TCONS_00014685";	1	34085511	34086270
"XLOC_003902";	"TCONS_00012760";	1	36214262	36215112
"XLOC_004288";	"TCONS_00012826";	1	39637980	39638806
"XLOC_004413";	"TCONS_00014750";	1	40600911	40601190
"XLOC_004525";	"TCONS_00014763";	1	41370775	41371238
"XLOC_004662";	"TCONS_00005944";	1	42403911	42404562
"XLOC_004805";	"TCONS_00014782";	1	393175	393698
"XLOC_004838";	"TCONS_00013937";	1	718041	718175
"XLOC_005035";	"TCONS_00006406";	1	2256688	2257819
"XLOC_005165";	"TCONS_00006564";	1	3314910	3315467
"XLOC_005271";	"TCONS_00012935";	1	4038930	4038952
"XLOC_005320";	"TCONS_00006764";	1	4431584	4431785
"XLOC_005348";	"TCONS_00014820";	1	4699148	4700053
"XLOC_005465";	"TCONS_00013990";	1	5735815	5735985
"XLOC_005466";	"TCONS_00006957";	1	5726692	5728554
"XLOC_005569";	"TCONS_00007087";	1	6655980	6656789
"XLOC_006033";	"TCONS_00007675";	1	10681417	10682248
"XLOC_006054";	"TCONS_00014874";	1	10940886	10941261
"XLOC_006154";	"TCONS_00013042";	1	12090917	12091005
"XLOC_006478";	"TCONS_00014058";	1	15414831	15415259
"XLOC_006545";	"TCONS_00014894";	1	16299589	16299699
"XLOC_006607";	"TCONS_00014067";	1	17227523	17227860
"XLOC_006847";	"TCONS_00014914";	1	19919049	19919535
"XLOC_006881";	"TCONS_00013092";	1	20305114	20305560
"XLOC_007071";	"TCONS_00008932";	1	22370154	22370830
"XLOC_007100";	"TCONS_00014101";	1	22575242	22576054
"XLOC_007192";	"TCONS_00014110";	1	23532723	23532762
"XLOC_007380";	"TCONS_00009319";	1	25325615	25326735
"XLOC_007556";	"TCONS_00014957";	1	27032937	27033283
"XLOC_007696";	"TCONS_00014966";	1	28183148	28183533
"XLOC_007766";	"TCONS_00013189";	1	28831056	28831299
"XLOC_007861";	"TCONS_00014171";	1	29652531	29653114
"XLOC_008002";	"TCONS_00014186";	1	30843639	30843733
"XLOC_008099";	"TCONS_00014192";	1	31672185	31672569
"XLOC_008169";	"TCONS_00014198";	1	32179580	32179641
"XLOC_008236";	"TCONS_00010444";	1	32660452	32660980
"XLOC_008364";	"TCONS_00013249";	1	33544529	33545679
"XLOC_008470";	"TCONS_00015023";	1	34458678	34459411
"XLOC_008551";	"TCONS_00015033";	1	35092595	35092893
"XLOC_008813";	"TCONS_00011190";	1	37421986	37421986
"XLOC_008834";	"TCONS_00011223";	1	37672138	37672219
"XLOC_008944";	"TCONS_00014290";	1	38463510	38463775
"XLOC_008999";	"TCONS_00014297";	1	38800618	38801066
"XLOC_009103";	"TCONS_00011593";	1	39706682	39706683
"XLOC_009107";	"TCONS_00015068";	1	39780562	39781307
"XLOC_009153";	"TCONS_00015074";	1	40101444	40102032
"XLOC_009487";	"TCONS_00013395";	1	42666059	42666284
"XLOC_009537";	"TCONS_00012168";	1	43056718	43056771
"XLOC_009548";	"TCONS_00014364";	1	43126218	43127920
"XLOC_009563";	"TCONS_00012203";	1	220213	221127
"XLOC_009568";	"TCONS_00013413";	1	1009338	1010026
"XLOC_009569";	"TCONS_00014368";	1	1476672	1478121
"XLOC_009578";	"TCONS_00013414";	1	2895083	2895516
"XLOC_009583";	"TCONS_00015128";	1	3582007	3582228
"XLOC_009587";	"TCONS_00013417";	1	4431966	4433510
"XLOC_009594";	"TCONS_00012217";	1	5728627	5730215
"XLOC_009595";	"TCONS_00014371";	1	5766874	5767905
"XLOC_009604";	"TCONS_00015130";	1	7230635	7231198
"XLOC_009610";	"TCONS_00014376";	1	8746047	8746787
"XLOC_009615";	"TCONS_00013423";	1	10325715	10326269
"XLOC_009625";	"TCONS_00015132";	1	11684244	11684524
"XLOC_009637";	"TCONS_00013430";	1	14616078	14617496
"XLOC_009638";	"TCONS_00013431";	1	14767084	14767405
"XLOC_009654";	"TCONS_00015140";	1	18729037	18730116
"XLOC_009661";	"TCONS_00014384";	1	19103291	19103997
"XLOC_009667";	"TCONS_00014386";	1	20852155	20852480
"XLOC_009668";	"TCONS_00013436";	1	21047261	21047715
"XLOC_009680";	"TCONS_00014388";	1	23806217	23806753
"XLOC_009688";	"TCONS_00012271";	1	25324407	25325524
"XLOC_009691";	"TCONS_00014393";	1	25575029	25576325
"XLOC_009692";	"TCONS_00014394";	1	25579402	25580902
"XLOC_009696";	"TCONS_00014397";	1	27155627	27156580
"XLOC_009699";	"TCONS_00014398";	1	27543010	27543185
"XLOC_009720";	"TCONS_00015152";	1	30517942	30518344
"XLOC_009737";	"TCONS_00015154";	1	32063402	32063950
"XLOC_009746";	"TCONS_00014408";	1	34099392	34101169
"XLOC_009752";	"TCONS_00015155";	1	35138888	35139760
"XLOC_009762";	"TCONS_00014411";	1	38440093	38440464
"XLOC_009767";	"TCONS_00014412";	1	39475253	39475658
"XLOC_009777";	"TCONS_00013461";	1	41021349	41022014
"XLOC_009778";	"TCONS_00013462";	1	41298788	41299656
"XLOC_009783";	"TCONS_00014414";	1	41899765	41901722
"XLOC_009784";	"TCONS_00012331";	1	42294509	42295012
"XLOC_009922";	"TCONS_00021071";	10	1416992	1417143
"XLOC_010062";	"TCONS_00015458";	10	2635658	2635984
"XLOC_010121";	"TCONS_00020684";	10	3399155	3399220
"XLOC_010122";	"TCONS_00021079";	10	3410442	3411204
"XLOC_010158";	"TCONS_00020686";	10	3929841	3930462
"XLOC_010317";	"TCONS_00021458";	10	5821187	5821738
"XLOC_010330";	"TCONS_00015767";	10	5945188	5945381
"XLOC_010404";	"TCONS_00021461";	10	6926939	6927722
"XLOC_010503";	"TCONS_00015977";	10	8831452	8831998
"XLOC_010506";	"TCONS_00021473";	10	8880471	8883795
"XLOC_010533";	"TCONS_00016017";	10	9184601	9184761
"XLOC_010749";	"TCONS_00021116";	10	11592724	11593205
"XLOC_010962";	"TCONS_00021124";	10	13713699	13714246
"XLOC_011076";	"TCONS_00016634";	10	14853583	14854033
"XLOC_011242";	"TCONS_00021153";	10	16265469	16265862
"XLOC_011291";	"TCONS_00016889";	10	16905822	16906672
"XLOC_011351";	"TCONS_00021511";	10	17437192	17438765
"XLOC_011402";	"TCONS_00021167";	10	17983102	17983288
"XLOC_011498";	"TCONS_00017161";	10	18811373	18811490
"XLOC_011533";	"TCONS_00020808";	10	19028117	19028582
"XLOC_012171";	"TCONS_00021225";	10	1118318	1118884
"XLOC_012218";	"TCONS_00018059";	10	1677920	1678468
"XLOC_012232";	"TCONS_00020873";	10	1780184	1780324
"XLOC_012304";	"TCONS_00018158";	10	2525764	2526320
"XLOC_012325";	"TCONS_00020876";	10	2762199	2762389
"XLOC_012408";	"TCONS_00020880";	10	3814007	3814040
"XLOC_012500";	"TCONS_00021251";	10	4732660	4733014
"XLOC_012504";	"TCONS_00021252";	10	4842380	4842639
"XLOC_012555";	"TCONS_00021254";	10	5647077	5647328
"XLOC_012702";	"TCONS_00021609";	10	7544603	7544791
"XLOC_012965";	"TCONS_00021622";	10	11032394	11032580
"XLOC_013332";	"TCONS_00019376";	10	14952710	14952975
"XLOC_013385";	"TCONS_00019439";	10	15520784	15520941
"XLOC_013386";	"TCONS_00021650";	10	15521781	15522452
"XLOC_013477";	"TCONS_00021655";	10	16388259	16389825
"XLOC_013485";	"TCONS_00021333";	10	16491462	16491699
"XLOC_013498";	"TCONS_00021661";	10	16621020	16621537
"XLOC_013531";	"TCONS_00020966";	10	16904745	16905016
"XLOC_013732";	"TCONS_00021677";	10	18613328	18613429
"XLOC_013770";	"TCONS_00021685";	10	18881782	18882354
"XLOC_014058";	"TCONS_00020271";	10	21367161	21367912
"XLOC_014147";	"TCONS_00021008";	10	22007448	22008155
"XLOC_014191";	"TCONS_00021725";	10	22354916	22355126
"XLOC_014208";	"TCONS_00021727";	10	22502817	22502843
"XLOC_014237";	"TCONS_00021729";	10	22732422	22732452
"XLOC_014265";	"TCONS_00021732";	10	22954368	22955254
"XLOC_014299";	"TCONS_00021737";	10	23202589	23202802
"XLOC_014300";	"TCONS_00021738";	10	226377	227288
"XLOC_014306";	"TCONS_00021407";	10	1225147	1226608
"XLOC_014307";	"TCONS_00021739";	10	1468701	1470232
"XLOC_014308";	"TCONS_00021408";	10	1614254	1614632
"XLOC_014311";	"TCONS_00021740";	10	1752432	1752846
"XLOC_014316";	"TCONS_00021741";	10	2131256	2131515
"XLOC_014322";	"TCONS_00020601";	10	2696333	2696554
"XLOC_014326";	"TCONS_00021743";	10	2936591	2937415
"XLOC_014337";	"TCONS_00021045";	10	5365299	5366370
"XLOC_014338";	"TCONS_00021416";	10	5513857	5514133
"XLOC_014339";	"TCONS_00020613";	10	5647777	5649265
"XLOC_014342";	"TCONS_00021745";	10	5747344	5747740
"XLOC_014346";	"TCONS_00021747";	10	6072490	6073180
"XLOC_014353";	"TCONS_00021749";	10	9200383	9201011
"XLOC_014362";	"TCONS_00021424";	10	12291399	12292062
"XLOC_014379";	"TCONS_00021752";	10	14468991	14469438
"XLOC_014383";	"TCONS_00021426";	10	15408545	15409391
"XLOC_014384";	"TCONS_00021427";	10	15409834	15411201
"XLOC_014386";	"TCONS_00021428";	10	16266584	16267132
"XLOC_014388";	"TCONS_00021756";	10	16491761	16491990
"XLOC_014396";	"TCONS_00021757";	10	16613694	16614455
"XLOC_014405";	"TCONS_00021430";	10	17176051	17176318
"XLOC_014409";	"TCONS_00021759";	10	17651966	17652506
"XLOC_014412";	"TCONS_00021760";	10	18201758	18202250
"XLOC_014424";	"TCONS_00021761";	10	19299485	19299832
"XLOC_014439";	"TCONS_00021067";	10	22006144	22006395
"XLOC_014444";	"TCONS_00021438";	10	22947781	22949286
"XLOC_014445";	"TCONS_00021439";	10	22954052	22955547
"XLOC_014493";	"TCONS_00028598";	11	347681	348166
"XLOC_014497";	"TCONS_00028599";	11	375036	375763
"XLOC_014537";	"TCONS_00029150";	11	674418	674789
"XLOC_014543";	"TCONS_00021889";	11	697622	698474
"XLOC_014803";	"TCONS_00022220";	11	2961238	2962103
"XLOC_015372";	"TCONS_00028686";	11	8562693	8562810
"XLOC_015954";	"TCONS_00028719";	11	14007743	14008382
"XLOC_015966";	"TCONS_00023551";	11	14128458	14128688
"XLOC_016083";	"TCONS_00029245";	11	15654197	15654292
"XLOC_016279";	"TCONS_00029609";	11	17926638	17926986
"XLOC_016462";	"TCONS_00028744";	11	19911237	19911270
"XLOC_016526";	"TCONS_00028757";	11	20540775	20541318
"XLOC_016620";	"TCONS_00024319";	11	21523969	21524404
"XLOC_016847";	"TCONS_00029278";	11	23622781	23622917
"XLOC_016963";	"TCONS_00029287";	11	24898630	24898889
"XLOC_016967";	"TCONS_00029288";	11	24929748	24929884
"XLOC_017172";	"TCONS_00028814";	11	27006997	27007066
"XLOC_017175";	"TCONS_00024982";	11	27030293	27030409
"XLOC_017195";	"TCONS_00029664";	11	27259550	27260372
"XLOC_017248";	"TCONS_00029667";	11	27727736	27728532
"XLOC_017270";	"TCONS_00025106";	11	28003799	28003819
"XLOC_017278";	"TCONS_00028830";	11	28159873	28160033
"XLOC_017427";	"TCONS_00025289";	11	375832	376340
"XLOC_017446";	"TCONS_00029318";	11	541615	541932
"XLOC_017539";	"TCONS_00025441";	11	1333884	1334277
"XLOC_018213";	"TCONS_00029365";	11	7243873	7244615
"XLOC_018223";	"TCONS_00029366";	11	7393272	7393606
"XLOC_018266";	"TCONS_00026334";	11	7713987	7715371
"XLOC_018279";	"TCONS_00026348";	11	7788914	7789384
"XLOC_018416";	"TCONS_00028959";	11	9064937	9065665
"XLOC_018624";	"TCONS_00028983";	11	12143148	12143823
"XLOC_018707";	"TCONS_00029402";	11	13717155	13717298
"XLOC_018741";	"TCONS_00029762";	11	14111769	14111913
"XLOC_018911";	"TCONS_00029766";	11	16219456	16220976
"XLOC_018918";	"TCONS_00029768";	11	16284548	16286067
"XLOC_019061";	"TCONS_00029772";	11	18075991	18076496
"XLOC_019088";	"TCONS_00029423";	11	18436966	18437134
"XLOC_019094";	"TCONS_00029013";	11	18494890	18494936
"XLOC_019129";	"TCONS_00029021";	11	19027262	19027299
"XLOC_019568";	"TCONS_00027842";	11	23235934	23237387
"XLOC_019685";	"TCONS_00029455";	11	24421522	24422018
"XLOC_019764";	"TCONS_00028058";	11	25234747	25235432
"XLOC_019817";	"TCONS_00029074";	11	25778953	25778995
"XLOC_019866";	"TCONS_00029817";	11	26253788	26257164
"XLOC_019940";	"TCONS_00029469";	11	26980012	26980973
"XLOC_019971";	"TCONS_00029832";	11	27361949	27362237
"XLOC_020004";	"TCONS_00029836";	11	27701140	27701942
"XLOC_020146";	"TCONS_00028504";	11	216163	216878
"XLOC_020147";	"TCONS_00029483";	11	218849	219253
"XLOC_020153";	"TCONS_00028508";	11	542845	543736
"XLOC_020170";	"TCONS_00029108";	11	2029800	2030563
"XLOC_020183";	"TCONS_00029109";	11	4853731	4854677
"XLOC_020188";	"TCONS_00029850";	11	6661767	6661934
"XLOC_020190";	"TCONS_00029851";	11	7393272	7393654
"XLOC_020191";	"TCONS_00029489";	11	7458714	7459172
"XLOC_020193";	"TCONS_00028533";	11	7857096	7857313
"XLOC_020201";	"TCONS_00028538";	11	11256351	11256915
"XLOC_020202";	"TCONS_00029853";	11	11600248	11600692
"XLOC_020206";	"TCONS_00029854";	11	13281681	13282796
"XLOC_020209";	"TCONS_00028542";	11	13718532	13719097
"XLOC_020212";	"TCONS_00029494";	11	14259647	14260418
"XLOC_020224";	"TCONS_00029855";	11	16203443	16203664
"XLOC_020225";	"TCONS_00029856";	11	16216995	16217541
"XLOC_020226";	"TCONS_00029857";	11	16217839	16219334
"XLOC_020227";	"TCONS_00029858";	11	16287956	16288417
"XLOC_020231";	"TCONS_00028556";	11	17409435	17409917
"XLOC_020236";	"TCONS_00029124";	11	18394168	18394861
"XLOC_020249";	"TCONS_00029859";	11	20859794	20861555
"XLOC_020251";	"TCONS_00028566";	11	20878849	20879492
"XLOC_020253";	"TCONS_00029499";	11	20972593	20973036
"XLOC_020254";	"TCONS_00029860";	11	20973183	20973754
"XLOC_020255";	"TCONS_00029502";	11	20975485	20975977
"XLOC_020256";	"TCONS_00029503";	11	20976384	20976606
"XLOC_020262";	"TCONS_00029863";	11	22510074	22510994
"XLOC_020263";	"TCONS_00029864";	11	22743003	22743354
"XLOC_020271";	"TCONS_00029865";	11	24437670	24438317
"XLOC_020274";	"TCONS_00029508";	11	25414253	25414651
"XLOC_020277";	"TCONS_00029510";	11	26158086	26158947
"XLOC_020278";	"TCONS_00029511";	11	26159668	26160040
"XLOC_020286";	"TCONS_00029134";	11	26979995	26981003
"XLOC_020287";	"TCONS_00029866";	11	27122853	27123828
"XLOC_020289";	"TCONS_00029135";	11	27220903	27221636
"XLOC_020297";	"TCONS_00029138";	11	27823243	27824200
"XLOC_020519";	"TCONS_00036314";	12	1522672	1523065
"XLOC_020713";	"TCONS_00037203";	12	3057857	3058093
"XLOC_020778";	"TCONS_00030443";	12	3588929	3588952
"XLOC_020927";	"TCONS_00036360";	12	5061011	5061309
"XLOC_021013";	"TCONS_00037223";	12	5987328	5988380
"XLOC_021340";	"TCONS_00031094";	12	9799504	9800144
"XLOC_021341";	"TCONS_00036379";	12	9807355	9807638
"XLOC_021512";	"TCONS_00036404";	12	12294363	12294406
"XLOC_021642";	"TCONS_00036878";	12	13876872	13876916
"XLOC_021814";	"TCONS_00036429";	12	16372659	16373032
"XLOC_021871";	"TCONS_00036885";	12	17353580	17353694
"XLOC_021956";	"TCONS_00036892";	12	18367410	18367684
"XLOC_022087";	"TCONS_00036898";	12	19544983	19545367
"XLOC_022100";	"TCONS_00031987";	12	19634672	19635532
"XLOC_022139";	"TCONS_00036905";	12	20060262	20060390
"XLOC_022189";	"TCONS_00037278";	12	20624169	20625687
"XLOC_022211";	"TCONS_00036907";	12	20850762	20851091
"XLOC_022421";	"TCONS_00032372";	12	23025366	23025808
"XLOC_022452";	"TCONS_00036922";	12	23264190	23264634
"XLOC_022456";	"TCONS_00032418";	12	23283846	23284135
"XLOC_022512";	"TCONS_00037304";	12	23664027	23664395
"XLOC_022805";	"TCONS_00037318";	12	26451667	26452053
"XLOC_022920";	"TCONS_00036955";	12	1112	2414
"XLOC_022969";	"TCONS_00033067";	12	418196	418587
"XLOC_023031";	"TCONS_00036534";	12	844255	844509
"XLOC_023225";	"TCONS_00036568";	12	2365975	2366749
"XLOC_023665";	"TCONS_00033898";	12	6821466	6821911
"XLOC_023848";	"TCONS_00036613";	12	9171679	9171901
"XLOC_023913";	"TCONS_00034212";	12	9968948	9969778
"XLOC_023915";	"TCONS_00037045";	12	9985814	9985825
"XLOC_023999";	"TCONS_00036629";	12	10859401	10859745
"XLOC_024210";	"TCONS_00037418";	12	13524685	13524963
"XLOC_024291";	"TCONS_00036653";	12	14632113	14632402
"XLOC_024321";	"TCONS_00034683";	12	14960810	14961123
"XLOC_024362";	"TCONS_00037422";	12	15507094	15509494
"XLOC_024720";	"TCONS_00036671";	12	19639385	19640733
"XLOC_024833";	"TCONS_00035268";	12	20813613	20813655
"XLOC_024902";	"TCONS_00036678";	12	21548656	21548908
"XLOC_025257";	"TCONS_00037451";	12	24624651	24625014
"XLOC_025501";	"TCONS_00037469";	12	26706620	26706727
"XLOC_025601";	"TCONS_00036746";	12	1070060	1070425
"XLOC_025610";	"TCONS_00037478";	12	3410507	3412032
"XLOC_025611";	"TCONS_00037149";	12	3412261	3413092
"XLOC_025617";	"TCONS_00036224";	12	5073265	5074061
"XLOC_025619";	"TCONS_00036749";	12	5379690	5380225
"XLOC_025621";	"TCONS_00036750";	12	5386311	5387373
"XLOC_025623";	"TCONS_00037480";	12	6154950	6155320
"XLOC_025631";	"TCONS_00036235";	12	8826007	8827137
"XLOC_025640";	"TCONS_00036756";	12	9805455	9805934
"XLOC_025641";	"TCONS_00036240";	12	9809024	9809808
"XLOC_025642";	"TCONS_00036241";	12	9811745	9812563
"XLOC_025644";	"TCONS_00037153";	12	9995235	9995689
"XLOC_025646";	"TCONS_00036757";	12	10013603	10014473
"XLOC_025649";	"TCONS_00037482";	12	10793807	10794341
"XLOC_025650";	"TCONS_00037154";	12	10913144	10913797
"XLOC_025655";	"TCONS_00037483";	12	12210420	12210618
"XLOC_025662";	"TCONS_00037156";	12	15422585	15423732
"XLOC_025664";	"TCONS_00036763";	12	15493760	15494010
"XLOC_025665";	"TCONS_00036764";	12	15507114	15508046
"XLOC_025666";	"TCONS_00037157";	12	15508179	15509494
"XLOC_025668";	"TCONS_00036252";	12	15823443	15823895
"XLOC_025675";	"TCONS_00037158";	12	18014856	18015811
"XLOC_025680";	"TCONS_00037161";	12	19639421	19639803
"XLOC_025685";	"TCONS_00036260";	12	20532116	20533055
"XLOC_025686";	"TCONS_00037485";	12	20578065	20579127
"XLOC_025691";	"TCONS_00036267";	12	20927967	20929429
"XLOC_025694";	"TCONS_00036771";	12	21462665	21463647
"XLOC_025706";	"TCONS_00037489";	12	24315084	24315804
"XLOC_025709";	"TCONS_00036775";	12	25339715	25340283
"XLOC_025717";	"TCONS_00036281";	12	26707645	26709424
"XLOC_025774";	"TCONS_00047682";	2	442460	444726
"XLOC_025795";	"TCONS_00047687";	2	623117	623421
"XLOC_025854";	"TCONS_00037666";	2	968080	968194
"XLOC_026086";	"TCONS_00049552";	2	2812063	2815182
"XLOC_026101";	"TCONS_00047739";	2	2941547	2941589
"XLOC_026118";	"TCONS_00038037";	2	3053410	3053939
"XLOC_026147";	"TCONS_00048756";	2	3262661	3263344
"XLOC_026181";	"TCONS_00049564";	2	3562491	3562535
"XLOC_026202";	"TCONS_00038146";	2	3694388	3695686
"XLOC_026390";	"TCONS_00047766";	2	5051817	5052398
"XLOC_026554";	"TCONS_00047787";	2	6406115	6406133
"XLOC_026565";	"TCONS_00047788";	2	6486385	6487945
"XLOC_026709";	"TCONS_00049597";	2	7779239	7779267
"XLOC_026759";	"TCONS_00049604";	2	8312394	8312430
"XLOC_026829";	"TCONS_00047813";	2	9011279	9011794
"XLOC_026958";	"TCONS_00048814";	2	10346073	10346094
"XLOC_026959";	"TCONS_00049614";	2	10363895	10364147
"XLOC_027231";	"TCONS_00039446";	2	13878370	13878935
"XLOC_027297";	"TCONS_00039522";	2	14685404	14685627
"XLOC_027360";	"TCONS_00049637";	2	15584499	15585216
"XLOC_027457";	"TCONS_00039729";	2	16664639	16664947
"XLOC_027510";	"TCONS_00048869";	2	17302373	17304009
"XLOC_027691";	"TCONS_00047909";	2	19166539	19166642
"XLOC_027718";	"TCONS_00040052";	2	19402883	19403502
"XLOC_027820";	"TCONS_00049667";	2	20452900	20452999
"XLOC_027833";	"TCONS_00048900";	2	20568281	20569064
"XLOC_027845";	"TCONS_00040200";	2	20668588	20668771
"XLOC_027862";	"TCONS_00049668";	2	20786861	20787842
"XLOC_028014";	"TCONS_00047941";	2	22007382	22007623
"XLOC_028041";	"TCONS_00047945";	2	22248904	22249381
"XLOC_028192";	"TCONS_00049698";	2	23566487	23566857
"XLOC_028384";	"TCONS_00049710";	2	25399972	25400401
"XLOC_028615";	"TCONS_00048969";	2	27748801	27748914
"XLOC_028761";	"TCONS_00048996";	2	29257321	29257713
"XLOC_028920";	"TCONS_00049750";	2	30659551	30660324
"XLOC_028957";	"TCONS_00049756";	2	31035097	31035508
"XLOC_029087";	"TCONS_00049016";	2	32149810	32150812
"XLOC_029091";	"TCONS_00041816";	2	32173968	32174110
"XLOC_029125";	"TCONS_00049781";	2	32458572	32459705
"XLOC_029223";	"TCONS_00048105";	2	33190973	33191055
"XLOC_029224";	"TCONS_00049034";	2	33208860	33209237
"XLOC_029319";	"TCONS_00049795";	2	33980366	33980391
"XLOC_029921";	"TCONS_00048214";	2	2512064	2512178
"XLOC_029923";	"TCONS_00049852";	2	2523185	2523460
"XLOC_029931";	"TCONS_00042932";	2	2608966	2608998
"XLOC_030074";	"TCONS_00049867";	2	3732097	3733237
"XLOC_030406";	"TCONS_00049898";	2	6141411	6141432
"XLOC_030430";	"TCONS_00049901";	2	6413630	6413883
"XLOC_030481";	"TCONS_00049166";	2	6711060	6711633
"XLOC_030581";	"TCONS_00048283";	2	7567712	7569821
"XLOC_030648";	"TCONS_00049914";	2	8375134	8376222
"XLOC_030692";	"TCONS_00049174";	2	8734507	8734794
"XLOC_030693";	"TCONS_00049915";	2	8735060	8735144
"XLOC_030854";	"TCONS_00048312";	2	10516601	10518764
"XLOC_030991";	"TCONS_00044274";	2	11895565	11896572
"XLOC_031043";	"TCONS_00044337";	2	12407067	12407089
"XLOC_031389";	"TCONS_00049974";	2	16732596	16733307
"XLOC_031455";	"TCONS_00049981";	2	17506660	17506848
"XLOC_031477";	"TCONS_00049983";	2	17762446	17762509
"XLOC_031750";	"TCONS_00049271";	2	20407870	20408299
"XLOC_031968";	"TCONS_00050016";	2	22303474	22303500
"XLOC_032102";	"TCONS_00049298";	2	23531945	23531959
"XLOC_032175";	"TCONS_00049307";	2	24262132	24262821
"XLOC_032298";	"TCONS_00049320";	2	25516860	25517370
"XLOC_032418";	"TCONS_00046083";	2	26585851	26585930
"XLOC_032606";	"TCONS_00046338";	2	28304863	28305042
"XLOC_032812";	"TCONS_00049384";	2	30047172	30047587
"XLOC_032843";	"TCONS_00046637";	2	30236332	30236379
"XLOC_032894";	"TCONS_00050105";	2	30582609	30583838
"XLOC_032985";	"TCONS_00046818";	2	31308477	31309090
"XLOC_033116";	"TCONS_00048579";	2	32507863	32507950
"XLOC_033197";	"TCONS_00049415";	2	33212410	33213048
"XLOC_033205";	"TCONS_00048595";	2	33290840	33291181
"XLOC_033262";	"TCONS_00048605";	2	33833843	33834320
"XLOC_033349";	"TCONS_00049433";	2	34634981	34635534
"XLOC_033441";	"TCONS_00049446";	2	35393582	35393594
"XLOC_033545";	"TCONS_00047564";	2	3008208	3008899
"XLOC_033547";	"TCONS_00047565";	2	3129467	3130340
"XLOC_033550";	"TCONS_00050167";	2	3545157	3545849
"XLOC_033556";	"TCONS_00047570";	2	4189959	4190689
"XLOC_033561";	"TCONS_00049465";	2	4955056	4956279
"XLOC_033562";	"TCONS_00049466";	2	4965608	4966024
"XLOC_033563";	"TCONS_00048653";	2	5583793	5584699
"XLOC_033579";	"TCONS_00048657";	2	7591004	7591740
"XLOC_033582";	"TCONS_00048659";	2	8375333	8376117
"XLOC_033589";	"TCONS_00050170";	2	8734519	8734801
"XLOC_033590";	"TCONS_00049470";	2	8736349	8738167
"XLOC_033597";	"TCONS_00047593";	2	10063275	10064005
"XLOC_033599";	"TCONS_00047595";	2	10205792	10206079
"XLOC_033605";	"TCONS_00048665";	2	11337356	11337919
"XLOC_033607";	"TCONS_00048667";	2	11903787	11904752
"XLOC_033609";	"TCONS_00050175";	2	12409905	12410798
"XLOC_033611";	"TCONS_00049473";	2	12428148	12428970
"XLOC_033613";	"TCONS_00047601";	2	13227809	13228475
"XLOC_033617";	"TCONS_00049474";	2	13825048	13825308
"XLOC_033621";	"TCONS_00049476";	2	14036530	14036801
"XLOC_033622";	"TCONS_00050177";	2	14523411	14523770
"XLOC_033629";	"TCONS_00049481";	2	16491659	16492540
"XLOC_033631";	"TCONS_00047610";	2	16683365	16683966
"XLOC_033634";	"TCONS_00050179";	2	17304320	17305525
"XLOC_033637";	"TCONS_00048672";	2	17521976	17522682
"XLOC_033638";	"TCONS_00050180";	2	17762602	17763033
"XLOC_033648";	"TCONS_00050184";	2	20322807	20323084
"XLOC_033650";	"TCONS_00049484";	2	20572434	20572692
"XLOC_033660";	"TCONS_00049488";	2	21497712	21499167
"XLOC_033675";	"TCONS_00050187";	2	23919891	23921458
"XLOC_033677";	"TCONS_00048680";	2	24427650	24428444
"XLOC_033678";	"TCONS_00047638";	2	24473492	24474460
"XLOC_033681";	"TCONS_00049495";	2	25228740	25229520
"XLOC_033684";	"TCONS_00050188";	2	26101533	26102277
"XLOC_033690";	"TCONS_00049497";	2	27282725	27283031
"XLOC_033710";	"TCONS_00048686";	2	28973237	28973457
"XLOC_033712";	"TCONS_00050192";	2	29062192	29062737
"XLOC_033716";	"TCONS_00049505";	2	30238171	30238728
"XLOC_033720";	"TCONS_00047660";	2	30704837	30705530
"XLOC_033721";	"TCONS_00050193";	2	30778372	30778855
"XLOC_033727";	"TCONS_00049507";	2	31939625	31939955
"XLOC_033735";	"TCONS_00048693";	2	33295617	33296206
"XLOC_033930";	"TCONS_00060849";	3	1415090	1415436
"XLOC_034109";	"TCONS_00050688";	3	2762918	2763630
"XLOC_034406";	"TCONS_00060922";	3	4890196	4890463
"XLOC_034470";	"TCONS_00061917";	3	5407289	5408256
"XLOC_034496";	"TCONS_00062712";	3	5694604	5694814
"XLOC_035084";	"TCONS_00062764";	3	10674798	10675887
"XLOC_035152";	"TCONS_00061004";	3	11167978	11168302
"XLOC_035175";	"TCONS_00061969";	3	11380876	11381346
"XLOC_035208";	"TCONS_00062771";	3	11657010	11657635
"XLOC_035401";	"TCONS_00061992";	3	13293876	13294106
"XLOC_035941";	"TCONS_00062038";	3	18882387	18882791
"XLOC_035994";	"TCONS_00062832";	3	19807520	19809015
"XLOC_036013";	"TCONS_00061097";	3	20245665	20246594
"XLOC_036022";	"TCONS_00061100";	3	20396868	20398080
"XLOC_036272";	"TCONS_00062844";	3	23155863	23156118
"XLOC_036389";	"TCONS_00061128";	3	24529923	24529966
"XLOC_036482";	"TCONS_00062855";	3	25348507	25349338
"XLOC_036624";	"TCONS_00061145";	3	26517822	26517967
"XLOC_036640";	"TCONS_00053906";	3	26651289	26652008
"XLOC_036900";	"TCONS_00062882";	3	29087823	29088452
"XLOC_036944";	"TCONS_00062887";	3	29459651	29460338
"XLOC_037068";	"TCONS_00054458";	3	30507597	30508069
"XLOC_037081";	"TCONS_00062126";	3	30631545	30632727
"XLOC_037108";	"TCONS_00054512";	3	30875896	30876346
"XLOC_037121";	"TCONS_00062900";	3	30951862	30952696
"XLOC_037203";	"TCONS_00062908";	3	31577621	31577766
"XLOC_037340";	"TCONS_00054819";	3	32671992	32672562
"XLOC_037360";	"TCONS_00054848";	3	32835690	32836218
"XLOC_037423";	"TCONS_00054934";	3	33275270	33276139
"XLOC_037449";	"TCONS_00061242";	3	33420778	33421178
"XLOC_037592";	"TCONS_00061251";	3	34391532	34392051
"XLOC_037761";	"TCONS_00055373";	3	35535445	35536111
"XLOC_038004";	"TCONS_00061328";	3	1190121	1191964
"XLOC_038018";	"TCONS_00055716";	3	1311468	1311959
"XLOC_038152";	"TCONS_00055898";	3	2540288	2540302
"XLOC_038551";	"TCONS_00063035";	3	5694604	5695226
"XLOC_038741";	"TCONS_00062306";	3	7404528	7404720
"XLOC_039102";	"TCONS_00057158";	3	10749944	10750264
"XLOC_039123";	"TCONS_00061481";	3	10897019	10897213
"XLOC_039195";	"TCONS_00062359";	3	11660146	11660735
"XLOC_039197";	"TCONS_00057279";	3	11662669	11663363
"XLOC_039303";	"TCONS_00063117";	3	12722208	12722397
"XLOC_039424";	"TCONS_00057598";	3	13989458	13989603
"XLOC_039470";	"TCONS_00061524";	3	14355663	14355934
"XLOC_039644";	"TCONS_00057866";	3	16013177	16013679
"XLOC_039771";	"TCONS_00063149";	3	17336135	17336366
"XLOC_039772";	"TCONS_00063150";	3	17338852	17339046
"XLOC_039780";	"TCONS_00062413";	3	17421150	17421592
"XLOC_039942";	"TCONS_00058238";	3	19864778	19865260
"XLOC_040161";	"TCONS_00058512";	3	22298456	22298942
"XLOC_040177";	"TCONS_00061593";	3	22438285	22438601
"XLOC_040178";	"TCONS_00063174";	3	22439148	22439198
"XLOC_040277";	"TCONS_00062450";	3	23432795	23433405
"XLOC_040370";	"TCONS_00062454";	3	24311317	24311527
"XLOC_040694";	"TCONS_00061639";	3	27177400	27177998
"XLOC_040696";	"TCONS_00063204";	3	27192107	27192348
"XLOC_040759";	"TCONS_00061655";	3	27715344	27715687
"XLOC_040792";	"TCONS_00059295";	3	28024796	28024820
"XLOC_040808";	"TCONS_00061666";	3	28148765	28148966
"XLOC_040980";	"TCONS_00059534";	3	29752664	29753182
"XLOC_041016";	"TCONS_00062511";	3	30035983	30036601
"XLOC_041301";	"TCONS_00062534";	3	32128723	32129627
"XLOC_041377";	"TCONS_00060043";	3	32696528	32697084
"XLOC_041771";	"TCONS_00060549";	3	35542070	35542202
"XLOC_041875";	"TCONS_00062589";	3	249997	251172
"XLOC_041880";	"TCONS_00061802";	3	1133028	1133828
"XLOC_041882";	"TCONS_00062590";	3	1730303	1730987
"XLOC_041883";	"TCONS_00062591";	3	1733279	1734639
"XLOC_041895";	"TCONS_00061807";	3	2756170	2756512
"XLOC_041898";	"TCONS_00061809";	3	3883001	3883240
"XLOC_041902";	"TCONS_00060711";	3	4302091	4302528
"XLOC_041903";	"TCONS_00063312";	3	4554546	4555066
"XLOC_041911";	"TCONS_00060717";	3	5757963	5758651
"XLOC_041923";	"TCONS_00060725";	3	7299999	7300600
"XLOC_041924";	"TCONS_00060726";	3	7300815	7301258
"XLOC_041928";	"TCONS_00062599";	3	7799471	7800097
"XLOC_041929";	"TCONS_00063319";	3	8097303	8098106
"XLOC_041932";	"TCONS_00060731";	3	8652773	8653293
"XLOC_041934";	"TCONS_00062600";	3	8859350	8860034
"XLOC_041935";	"TCONS_00063320";	3	8916679	8917187
"XLOC_041940";	"TCONS_00062601";	3	9677909	9678181
"XLOC_041944";	"TCONS_00060739";	3	10343580	10343943
"XLOC_041953";	"TCONS_00063323";	3	12647143	12648067
"XLOC_041954";	"TCONS_00063324";	3	12800942	12801824
"XLOC_041957";	"TCONS_00062602";	3	13081339	13081923
"XLOC_041959";	"TCONS_00062603";	3	14354838	14355540
"XLOC_041962";	"TCONS_00063325";	3	14863649	14864296
"XLOC_041974";	"TCONS_00061820";	3	17253732	17254016
"XLOC_041977";	"TCONS_00063328";	3	17421129	17421583
"XLOC_041982";	"TCONS_00062607";	3	18105934	18106757
"XLOC_041988";	"TCONS_00062609";	3	19867926	19868432
"XLOC_041990";	"TCONS_00063329";	3	19947426	19947964
"XLOC_041998";	"TCONS_00062612";	3	22626821	22628485
"XLOC_042004";	"TCONS_00062613";	3	23541777	23542496
"XLOC_042008";	"TCONS_00062616";	3	24310495	24311212
"XLOC_042014";	"TCONS_00062617";	3	26137677	26138170
"XLOC_042015";	"TCONS_00060782";	3	26716005	26716689
"XLOC_042022";	"TCONS_00061829";	3	27719693	27720237
"XLOC_042025";	"TCONS_00063331";	3	28956686	28957727
"XLOC_042032";	"TCONS_00060791";	3	30711526	30712632
"XLOC_042034";	"TCONS_00060793";	3	31064343	31065708
"XLOC_042040";	"TCONS_00061832";	3	32694504	32694795
"XLOC_042042";	"TCONS_00063334";	3	32842355	32843514
"XLOC_042261";	"TCONS_00072023";	4	2061594	2061653
"XLOC_042445";	"TCONS_00072775";	4	4752576	4753216
"XLOC_042550";	"TCONS_00072046";	4	6011851	6012465
"XLOC_042608";	"TCONS_00063980";	4	6683382	6683489
"XLOC_042639";	"TCONS_00073368";	4	7081527	7084561
"XLOC_042938";	"TCONS_00072073";	4	11134319	11134608
"XLOC_042939";	"TCONS_00072074";	4	11135740	11137581
"XLOC_043006";	"TCONS_00072806";	4	12045410	12045733
"XLOC_043035";	"TCONS_00064465";	4	12397920	12398963
"XLOC_043129";	"TCONS_00072088";	4	13583063	13583520
"XLOC_043130";	"TCONS_00064570";	4	13586136	13586159
"XLOC_043288";	"TCONS_00072097";	4	15488647	15488734
"XLOC_043361";	"TCONS_00064826";	4	16402112	16402302
"XLOC_043374";	"TCONS_00073395";	4	16543318	16543766
"XLOC_043426";	"TCONS_00072822";	4	17087462	17087827
"XLOC_043518";	"TCONS_00072112";	4	18248005	18248027
"XLOC_043592";	"TCONS_00073406";	4	18958308	18958482
"XLOC_043599";	"TCONS_00073408";	4	19042625	19043129
"XLOC_043651";	"TCONS_00073412";	4	19443695	19443745
"XLOC_043805";	"TCONS_00073422";	4	20726888	20727756
"XLOC_044020";	"TCONS_00073435";	4	22409181	22410039
"XLOC_044058";	"TCONS_00072876";	4	22760082	22760557
"XLOC_044195";	"TCONS_00072885";	4	23814914	23815510
"XLOC_044197";	"TCONS_00072187";	4	23820831	23821367
"XLOC_044272";	"TCONS_00065948";	4	24454713	24455275
"XLOC_044340";	"TCONS_00072213";	4	25023853	25024615
"XLOC_044579";	"TCONS_00072241";	4	27210056	27210364
"XLOC_044590";	"TCONS_00073474";	4	27348721	27349350
"XLOC_045010";	"TCONS_00073500";	4	31081233	31081257
"XLOC_045100";	"TCONS_00067045";	4	31642628	31643102
"XLOC_045279";	"TCONS_00067275";	4	32974722	32975234
"XLOC_045394";	"TCONS_00067433";	4	34022595	34022700
"XLOC_045439";	"TCONS_00073003";	4	34431926	34431955
"XLOC_045450";	"TCONS_00073539";	4	34536936	34537084
"XLOC_045808";	"TCONS_00067957";	4	2706052	2707439
"XLOC_045809";	"TCONS_00073566";	4	2728429	2728473
"XLOC_045875";	"TCONS_00072364";	4	3853163	3853443
"XLOC_045903";	"TCONS_00073568";	4	4358807	4359131
"XLOC_045904";	"TCONS_00073569";	4	4359302	4359725
"XLOC_045910";	"TCONS_00068070";	4	4422539	4423103
"XLOC_045944";	"TCONS_00072367";	4	4772007	4772094
"XLOC_046106";	"TCONS_00073043";	4	6943348	6943849
"XLOC_046121";	"TCONS_00072378";	4	7081774	7082350
"XLOC_046123";	"TCONS_00068312";	4	7086904	7087446
"XLOC_046147";	"TCONS_00072382";	4	7469290	7469856
"XLOC_046300";	"TCONS_00072392";	4	9289197	9289563
"XLOC_046381";	"TCONS_00073583";	4	10699499	10699658
"XLOC_046557";	"TCONS_00068814";	4	13344432	13344688
"XLOC_046569";	"TCONS_00073592";	4	13586418	13589159
"XLOC_046756";	"TCONS_00073074";	4	16151575	16151932
"XLOC_046817";	"TCONS_00073600";	4	16861910	16862648
"XLOC_046860";	"TCONS_00072436";	4	17425072	17425216
"XLOC_046945";	"TCONS_00073087";	4	18481645	18481690
"XLOC_046982";	"TCONS_00073089";	4	18880501	18880931
"XLOC_047385";	"TCONS_00072489";	4	22410271	22410919
"XLOC_047501";	"TCONS_00073144";	4	23382148	23382941
"XLOC_047506";	"TCONS_00072503";	4	23431316	23431868
"XLOC_047570";	"TCONS_00073152";	4	23888456	23889551
"XLOC_047709";	"TCONS_00073667";	4	24983145	24983890
"XLOC_047713";	"TCONS_00072532";	4	25033750	25034260
"XLOC_047799";	"TCONS_00073679";	4	25649926	25650458
"XLOC_048130";	"TCONS_00070805";	4	28575790	28576427
"XLOC_048252";	"TCONS_00072601";	4	29676991	29677694
"XLOC_048276";	"TCONS_00072609";	4	29973307	29973993
"XLOC_048336";	"TCONS_00071066";	4	30457538	30458948
"XLOC_048355";	"TCONS_00072627";	4	30635317	30635456
"XLOC_048428";	"TCONS_00072641";	4	31203859	31205845
"XLOC_048698";	"TCONS_00073757";	4	33351893	33352534
"XLOC_048846";	"TCONS_00071745";	4	34406039	34406349
"XLOC_048957";	"TCONS_00073792";	4	35264933	35265293
"XLOC_048970";	"TCONS_00072717";	4	35393167	35393367
"XLOC_048992";	"TCONS_00073308";	4	1701804	1702006
"XLOC_049003";	"TCONS_00073309";	4	5924049	5924606
"XLOC_049007";	"TCONS_00071944";	4	6504753	6505187
"XLOC_049011";	"TCONS_00072724";	4	6952702	6953025
"XLOC_049015";	"TCONS_00073311";	4	7357551	7357984
"XLOC_049019";	"TCONS_00073312";	4	8276334	8276492
"XLOC_049021";	"TCONS_00073313";	4	9230006	9230361
"XLOC_049024";	"TCONS_00073800";	4	9549048	9549271
"XLOC_049031";	"TCONS_00073318";	4	11631885	11632231
"XLOC_049035";	"TCONS_00072727";	4	13000408	13001633
"XLOC_049036";	"TCONS_00073319";	4	13343620	13343795
"XLOC_049037";	"TCONS_00073320";	4	13352183	13352346
"XLOC_049042";	"TCONS_00071958";	4	14160046	14160479
"XLOC_049051";	"TCONS_00072730";	4	16371949	16372560
"XLOC_049053";	"TCONS_00071963";	4	16432057	16432417
"XLOC_049055";	"TCONS_00073805";	4	16785961	16786727
"XLOC_049057";	"TCONS_00073327";	4	16871873	16872235
"XLOC_049060";	"TCONS_00071967";	4	17881268	17881708
"XLOC_049061";	"TCONS_00072732";	4	18246234	18247649
"XLOC_049068";	"TCONS_00073806";	4	19902726	19903889
"XLOC_049070";	"TCONS_00071974";	4	19983851	19985305
"XLOC_049079";	"TCONS_00072734";	4	22005984	22006404
"XLOC_049080";	"TCONS_00072735";	4	22176852	22177711
"XLOC_049092";	"TCONS_00073808";	4	23888181	23889152
"XLOC_049099";	"TCONS_00073334";	4	24755861	24756546
"XLOC_049100";	"TCONS_00072739";	4	24984107	24985486
"XLOC_049101";	"TCONS_00071994";	4	25257527	25257905
"XLOC_049105";	"TCONS_00073335";	4	26223597	26224038
"XLOC_049111";	"TCONS_00072000";	4	27169300	27169833
"XLOC_049113";	"TCONS_00072002";	4	27176883	27177426
"XLOC_049115";	"TCONS_00073336";	4	27350826	27351427
"XLOC_049118";	"TCONS_00072745";	4	28283468	28283648
"XLOC_049124";	"TCONS_00072747";	4	29054012	29055183
"XLOC_049125";	"TCONS_00072748";	4	29055365	29055777
"XLOC_049126";	"TCONS_00072749";	4	29146592	29147040
"XLOC_049133";	"TCONS_00072751";	4	30367410	30368721
"XLOC_049135";	"TCONS_00072014";	4	30459036	30461116
"XLOC_049142";	"TCONS_00073339";	4	33379076	33380532
"XLOC_049149";	"TCONS_00073341";	4	34404751	34405717
"XLOC_049153";	"TCONS_00073816";	4	34807141	34807878
"XLOC_049195";	"TCONS_00073870";	5	361200	361443
"XLOC_049285";	"TCONS_00073987";	5	962422	963355
"XLOC_049288";	"TCONS_00081451";	5	973729	974446
"XLOC_049330";	"TCONS_00081454";	5	1409019	1409612
"XLOC_049485";	"TCONS_00082608";	5	2744578	2744666
"XLOC_049616";	"TCONS_00074426";	5	3837121	3837452
"XLOC_049725";	"TCONS_00082620";	5	5120410	5121611
"XLOC_050015";	"TCONS_00082630";	5	8086785	8087280
"XLOC_050039";	"TCONS_00082131";	5	8496757	8497722
"XLOC_050068";	"TCONS_00074975";	5	8948257	8949195
"XLOC_050160";	"TCONS_00082639";	5	10404214	10404364
"XLOC_050292";	"TCONS_00082151";	5	12687735	12688379
"XLOC_050307";	"TCONS_00081537";	5	12926422	12929177
"XLOC_050313";	"TCONS_00075255";	5	12994003	12994361
"XLOC_050395";	"TCONS_00081546";	5	13919906	13920129
"XLOC_050409";	"TCONS_00075382";	5	14175982	14177124
"XLOC_050437";	"TCONS_00081554";	5	14520547	14522696
"XLOC_050766";	"TCONS_00081579";	5	18385129	18385879
"XLOC_050833";	"TCONS_00081586";	5	19093535	19095845
"XLOC_051409";	"TCONS_00082234";	5	24018883	24021246
"XLOC_051461";	"TCONS_00082243";	5	24416608	24417087
"XLOC_051731";	"TCONS_00081700";	5	26623155	26624133
"XLOC_051801";	"TCONS_00082281";	5	27085247	27085376
"XLOC_051814";	"TCONS_00082760";	5	27205584	27205622
"XLOC_051873";	"TCONS_00082287";	5	27622145	27622308
"XLOC_051960";	"TCONS_00077317";	5	28302344	28302566
"XLOC_052054";	"TCONS_00077438";	5	29064587	29065052
"XLOC_052549";	"TCONS_00078074";	5	3357460	3357934
"XLOC_052776";	"TCONS_00078347";	5	5455771	5456135
"XLOC_053095";	"TCONS_00082371";	5	8917439	8917846
"XLOC_053097";	"TCONS_00082373";	5	8923343	8923727
"XLOC_053199";	"TCONS_00081831";	5	10531508	10531874
"XLOC_053484";	"TCONS_00081856";	5	14493745	14493820
"XLOC_053738";	"TCONS_00081886";	5	17119535	17119882
"XLOC_053868";	"TCONS_00081896";	5	18307178	18307235
"XLOC_054011";	"TCONS_00079824";	5	19530797	19530829
"XLOC_054158";	"TCONS_00082455";	5	20981089	20981575
"XLOC_054453";	"TCONS_00080412";	5	23634366	23634394
"XLOC_054483";	"TCONS_00082493";	5	23876322	23876633
"XLOC_054562";	"TCONS_00082500";	5	24453230	24455078
"XLOC_054607";	"TCONS_00080612";	5	24863506	24863858
"XLOC_054907";	"TCONS_00082526";	5	27528498	27529818
"XLOC_055091";	"TCONS_00082023";	5	29064803	29065052
"XLOC_055104";	"TCONS_00081254";	5	29187739	29187878
"XLOC_055180";	"TCONS_00082047";	5	528570	529086
"XLOC_055192";	"TCONS_00082559";	5	2655684	2657244
"XLOC_055196";	"TCONS_00081372";	5	3003379	3003891
"XLOC_055215";	"TCONS_00082055";	5	7980691	7981291
"XLOC_055217";	"TCONS_00081385";	5	8633247	8633838
"XLOC_055218";	"TCONS_00081386";	5	8634020	8638216
"XLOC_055219";	"TCONS_00081387";	5	8638462	8639253
"XLOC_055220";	"TCONS_00083002";	5	8921540	8922292
"XLOC_055221";	"TCONS_00083003";	5	8922591	8923220
"XLOC_055227";	"TCONS_00082058";	5	10617643	10617868
"XLOC_055229";	"TCONS_00082565";	5	10842090	10842400
"XLOC_055232";	"TCONS_00082059";	5	10920960	10921581
"XLOC_055233";	"TCONS_00082567";	5	10954354	10955237
"XLOC_055236";	"TCONS_00082568";	5	11710816	11711497
"XLOC_055253";	"TCONS_00083005";	5	16863537	16864293
"XLOC_055261";	"TCONS_00082069";	5	19710205	19710439
"XLOC_055264";	"TCONS_00082572";	5	20769726	20770000
"XLOC_055266";	"TCONS_00082072";	5	21047965	21048205
"XLOC_055270";	"TCONS_00082573";	5	21939285	21939651
"XLOC_055284";	"TCONS_00083009";	5	24492450	24493013
"XLOC_055295";	"TCONS_00083011";	5	27092350	27092932
"XLOC_055303";	"TCONS_00083013";	5	28592879	28594065
"XLOC_055309";	"TCONS_00082580";	5	29188037	29189106
"XLOC_055526";	"TCONS_00091079";	6	1805030	1805215
"XLOC_055631";	"TCONS_00091705";	6	2582620	2583296
"XLOC_056021";	"TCONS_00092260";	6	5630914	5631739
"XLOC_056191";	"TCONS_00091747";	6	7118814	7119410
"XLOC_056210";	"TCONS_00091146";	6	7253900	7254303
"XLOC_056589";	"TCONS_00084586";	6	11308531	11308582
"XLOC_056770";	"TCONS_00091787";	6	13440593	13441303
"XLOC_056880";	"TCONS_00092298";	6	14924924	14925385
"XLOC_057115";	"TCONS_00091218";	6	18001099	18002385
"XLOC_057235";	"TCONS_00085339";	6	19523341	19523721
"XLOC_057311";	"TCONS_00091815";	6	20369328	20369937
"XLOC_057476";	"TCONS_00085618";	6	22146470	22146568
"XLOC_057487";	"TCONS_00092324";	6	22266844	22267189
"XLOC_057611";	"TCONS_00091825";	6	23533873	23534060
"XLOC_057715";	"TCONS_00085899";	6	24300881	24301708
"XLOC_057794";	"TCONS_00092330";	6	25046072	25047164
"XLOC_058050";	"TCONS_00086301";	6	27346160	27347228
"XLOC_058570";	"TCONS_00091342";	6	463966	464013
"XLOC_058622";	"TCONS_00087051";	6	893133	893539
"XLOC_058963";	"TCONS_00091938";	6	3471876	3471939
"XLOC_059205";	"TCONS_00091406";	6	5527887	5527974
"XLOC_059282";	"TCONS_00092440";	6	6106220	6106277
"XLOC_059378";	"TCONS_00088013";	6	6763351	6763868
"XLOC_059800";	"TCONS_00088510";	6	10930834	10931234
"XLOC_059893";	"TCONS_00092478";	6	12014666	12015284
"XLOC_059953";	"TCONS_00092007";	6	12521740	12521934
"XLOC_060131";	"TCONS_00092026";	6	14950747	14950825
"XLOC_060194";	"TCONS_00092038";	6	15989058	15989271
"XLOC_060293";	"TCONS_00092497";	6	17225931	17226191
"XLOC_060634";	"TCONS_00089527";	6	21153267	21153297
"XLOC_060747";	"TCONS_00091547";	6	22258789	22258977
"XLOC_060818";	"TCONS_00091550";	6	23013164	23013783
"XLOC_060840";	"TCONS_00091553";	6	23212376	23212792
"XLOC_060921";	"TCONS_00092087";	6	23957032	23957405
"XLOC_061011";	"TCONS_00089980";	6	24832073	24832478
"XLOC_061034";	"TCONS_00092097";	6	25020282	25020626
"XLOC_061130";	"TCONS_00092540";	6	25935467	25935508
"XLOC_061373";	"TCONS_00090450";	6	27999436	27999922
"XLOC_061446";	"TCONS_00091616";	6	28695057	28695788
"XLOC_061602";	"TCONS_00092157";	6	30115978	30117224
"XLOC_061697";	"TCONS_00092165";	6	30809145	30809539
"XLOC_061759";	"TCONS_00090957";	6	463162	463560
"XLOC_061762";	"TCONS_00090958";	6	1222938	1223557
"XLOC_061763";	"TCONS_00092174";	6	2095811	2097829
"XLOC_061767";	"TCONS_00092176";	6	2570286	2571131
"XLOC_061772";	"TCONS_00092178";	6	3100448	3101628
"XLOC_061783";	"TCONS_00092594";	6	5777112	5777450
"XLOC_061786";	"TCONS_00091655";	6	6336602	6337123
"XLOC_061790";	"TCONS_00090974";	6	6777242	6777806
"XLOC_061794";	"TCONS_00092179";	6	7551153	7552150
"XLOC_061802";	"TCONS_00091660";	6	8459271	8459546
"XLOC_061803";	"TCONS_00091661";	6	9186372	9187748
"XLOC_061804";	"TCONS_00091662";	6	9188815	9189386
"XLOC_061807";	"TCONS_00092181";	6	9875855	9876055
"XLOC_061808";	"TCONS_00092598";	6	9876128	9876414
"XLOC_061812";	"TCONS_00092600";	6	10386566	10387266
"XLOC_061833";	"TCONS_00092605";	6	13380355	13381033
"XLOC_061842";	"TCONS_00092607";	6	15293743	15293993
"XLOC_061846";	"TCONS_00091666";	6	15628388	15628547
"XLOC_061848";	"TCONS_00092608";	6	15989973	15990586
"XLOC_061851";	"TCONS_00092609";	6	16700934	16701382
"XLOC_061858";	"TCONS_00092189";	6	18836511	18837024
"XLOC_061862";	"TCONS_00091019";	6	19172252	19172996
"XLOC_061868";	"TCONS_00092190";	6	19948574	19949240
"XLOC_061901";	"TCONS_00092619";	6	27662725	27664056
"XLOC_061902";	"TCONS_00092195";	6	27944950	27945728
"XLOC_061914";	"TCONS_00091677";	6	30542757	30543151
"XLOC_062043";	"TCONS_00100530";	7	1146809	1147101
"XLOC_062221";	"TCONS_00101001";	7	2531348	2531447
"XLOC_062379";	"TCONS_00099959";	7	3781214	3781384
"XLOC_062426";	"TCONS_00101008";	7	4175422	4175613
"XLOC_062435";	"TCONS_00093259";	7	4253636	4253682
"XLOC_062483";	"TCONS_00101017";	7	4722938	4723428
"XLOC_062509";	"TCONS_00093356";	7	4982723	4983515
"XLOC_062566";	"TCONS_00100569";	7	5474595	5475453
"XLOC_062606";	"TCONS_00100575";	7	5821964	5822361
"XLOC_062614";	"TCONS_00093489";	7	5875796	5875983
"XLOC_062634";	"TCONS_00093523";	7	6015506	6015561
"XLOC_062967";	"TCONS_00100032";	7	10176989	10178023
"XLOC_063112";	"TCONS_00101056";	7	11849276	11849287
"XLOC_063130";	"TCONS_00101057";	7	12335446	12336079
"XLOC_063289";	"TCONS_00101068";	7	14681572	14681934
"XLOC_063301";	"TCONS_00101072";	7	14801070	14801182
"XLOC_063663";	"TCONS_00100107";	7	19362759	19362909
"XLOC_063668";	"TCONS_00100108";	7	19385748	19386183
"XLOC_063999";	"TCONS_00100133";	7	22458223	22458474
"XLOC_064147";	"TCONS_00095364";	7	23632793	23633034
"XLOC_064327";	"TCONS_00100711";	7	25213330	25213544
"XLOC_064550";	"TCONS_00100720";	7	26952293	26952837
"XLOC_064683";	"TCONS_00100731";	7	28051871	28051944
"XLOC_064717";	"TCONS_00096088";	7	28263139	28263247
"XLOC_064842";	"TCONS_00096260";	7	29328855	29328961
"XLOC_065015";	"TCONS_00096477";	7	1090690	1091109
"XLOC_065619";	"TCONS_00100300";	7	6959087	6959580
"XLOC_065774";	"TCONS_00100308";	7	8680642	8680682
"XLOC_066124";	"TCONS_00097795";	7	13116698	13116982
"XLOC_066150";	"TCONS_00100340";	7	13320310	13320331
"XLOC_066373";	"TCONS_00098091";	7	16216384	16216426
"XLOC_066466";	"TCONS_00100360";	7	17421329	17421580
"XLOC_066568";	"TCONS_00100862";	7	18545644	18545926
"XLOC_066628";	"TCONS_00101250";	7	19193560	19193584
"XLOC_066661";	"TCONS_00101254";	7	19476987	19478783
"XLOC_066973";	"TCONS_00098797";	7	22443676	22444319
"XLOC_067184";	"TCONS_00100428";	7	24214343	24214366
"XLOC_067231";	"TCONS_00100432";	7	24583780	24583931
"XLOC_067436";	"TCONS_00099361";	7	26445636	26446519
"XLOC_067454";	"TCONS_00100454";	7	26649492	26649531
"XLOC_067535";	"TCONS_00100928";	7	27533485	27535330
"XLOC_067574";	"TCONS_00100932";	7	27832596	27832659
"XLOC_067654";	"TCONS_00099640";	7	28460955	28461072
"XLOC_067683";	"TCONS_00099683";	7	28740114	28740390
"XLOC_067697";	"TCONS_00099704";	7	28835110	28835521
"XLOC_067742";	"TCONS_00099756";	7	29159060	29159474
"XLOC_067808";	"TCONS_00099849";	7	207773	208136
"XLOC_067811";	"TCONS_00100951";	7	1133840	1134306
"XLOC_067812";	"TCONS_00100952";	7	1134520	1135656
"XLOC_067815";	"TCONS_00100953";	7	1923474	1925010
"XLOC_067822";	"TCONS_00100498";	7	3313412	3313879
"XLOC_067826";	"TCONS_00100500";	7	4098016	4098671
"XLOC_067828";	"TCONS_00101338";	7	4419388	4421000
"XLOC_067831";	"TCONS_00101339";	7	4991356	4992518
"XLOC_067832";	"TCONS_00099859";	7	4993304	4994214
"XLOC_067846";	"TCONS_00099866";	7	9081722	9082484
"XLOC_067859";	"TCONS_00101344";	7	13484307	13485042
"XLOC_067862";	"TCONS_00101347";	7	14417338	14417681
"XLOC_067864";	"TCONS_00100966";	7	15753274	15753554
"XLOC_067865";	"TCONS_00100505";	7	16070884	16071304
"XLOC_067869";	"TCONS_00101348";	7	17080213	17080424
"XLOC_067880";	"TCONS_00099887";	7	19474111	19476721
"XLOC_067887";	"TCONS_00100509";	7	20674616	20674850
"XLOC_067889";	"TCONS_00100971";	7	21207662	21207945
"XLOC_067895";	"TCONS_00100511";	7	22806869	22807380
"XLOC_067900";	"TCONS_00099896";	7	24174913	24175598
"XLOC_067901";	"TCONS_00099897";	7	24185450	24186078
"XLOC_067911";	"TCONS_00100516";	7	25844909	25845681
"XLOC_067917";	"TCONS_00099906";	7	26520038	26520580
"XLOC_067941";	"TCONS_00109321";	8	46886	46986
"XLOC_068242";	"TCONS_00108883";	8	2775523	2775725
"XLOC_068250";	"TCONS_00101740";	8	2878899	2879371
"XLOC_068252";	"TCONS_00101742";	8	2885551	2887191
"XLOC_068361";	"TCONS_00108901";	8	3792096	3797885
"XLOC_068442";	"TCONS_00108909";	8	4487758	4488181
"XLOC_068885";	"TCONS_00108413";	8	8972550	8975667
"XLOC_069185";	"TCONS_00108970";	8	12130126	12131050
"XLOC_069206";	"TCONS_00109389";	8	12365621	12366246
"XLOC_069275";	"TCONS_00108444";	8	13481741	13482341
"XLOC_069324";	"TCONS_00109400";	8	14289472	14292502
"XLOC_069327";	"TCONS_00108448";	8	14312083	14313701
"XLOC_069328";	"TCONS_00108450";	8	14317615	14319414
"XLOC_069349";	"TCONS_00109403";	8	14518053	14518280
"XLOC_069964";	"TCONS_00103818";	8	20998650	20998674
"XLOC_069976";	"TCONS_00109014";	8	21092864	21093071
"XLOC_070392";	"TCONS_00104349";	8	24892239	24892765
"XLOC_070483";	"TCONS_00109056";	8	25574326	25575889
"XLOC_071287";	"TCONS_00105506";	8	3792109	3797849
"XLOC_071363";	"TCONS_00109131";	8	4545866	4546070
"XLOC_071394";	"TCONS_00109524";	8	4852852	4854289
"XLOC_071486";	"TCONS_00108633";	8	5683409	5683803
"XLOC_071487";	"TCONS_00108634";	8	5685060	5685955
"XLOC_071488";	"TCONS_00109527";	8	5702380	5702605
"XLOC_071631";	"TCONS_00109531";	8	7610406	7610705
"XLOC_071674";	"TCONS_00109533";	8	7985855	7987547
"XLOC_071839";	"TCONS_00106151";	8	9907307	9907687
"XLOC_072041";	"TCONS_00106395";	8	12365794	12365794
"XLOC_072045";	"TCONS_00109552";	8	12405421	12405637
"XLOC_072098";	"TCONS_00109557";	8	13452667	13453575
"XLOC_072166";	"TCONS_00108695";	8	14585300	14585697
"XLOC_072805";	"TCONS_00107320";	8	21921991	21922111
"XLOC_072808";	"TCONS_00109603";	8	21964195	21964337
"XLOC_072836";	"TCONS_00107365";	8	22285698	22285785
"XLOC_073187";	"TCONS_00109628";	8	25574421	25575457
"XLOC_073200";	"TCONS_00109630";	8	25666676	25667117
"XLOC_073359";	"TCONS_00108802";	8	26929722	26930228
"XLOC_073536";	"TCONS_00108234";	8	28439871	28441009
"XLOC_073537";	"TCONS_00109290";	8	619924	620352
"XLOC_073540";	"TCONS_00108238";	8	1081954	1082126
"XLOC_073542";	"TCONS_00108240";	8	1850230	1851009
"XLOC_073543";	"TCONS_00109654";	8	1982388	1982561
"XLOC_073544";	"TCONS_00109655";	8	2224366	2224759
"XLOC_073546";	"TCONS_00109291";	8	2553974	2554996
"XLOC_073552";	"TCONS_00109292";	8	3820401	3821220
"XLOC_073554";	"TCONS_00109293";	8	3955357	3955864
"XLOC_073556";	"TCONS_00108248";	8	4100152	4100505
"XLOC_073565";	"TCONS_00109657";	8	4520854	4521488
"XLOC_073585";	"TCONS_00109661";	8	10276263	10276777
"XLOC_073586";	"TCONS_00109662";	8	10504082	10504577
"XLOC_073588";	"TCONS_00108268";	8	11271205	11271830
"XLOC_073591";	"TCONS_00108271";	8	11871717	11872018
"XLOC_073593";	"TCONS_00109299";	8	12652751	12652923
"XLOC_073595";	"TCONS_00108837";	8	13452640	13453595
"XLOC_073597";	"TCONS_00109664";	8	13484158	13484701
"XLOC_073598";	"TCONS_00109665";	8	13484779	13485797
"XLOC_073599";	"TCONS_00108838";	8	13592166	13592570
"XLOC_073600";	"TCONS_00108839";	8	14285165	14286239
"XLOC_073606";	"TCONS_00109305";	8	14586154	14586911
"XLOC_073610";	"TCONS_00108840";	8	15934819	15935382
"XLOC_073612";	"TCONS_00108842";	8	16461915	16462098
"XLOC_073613";	"TCONS_00108843";	8	16462892	16463416
"XLOC_073633";	"TCONS_00109670";	8	21966992	21967708
"XLOC_073634";	"TCONS_00108292";	8	21971931	21972982
"XLOC_073636";	"TCONS_00109671";	8	22413102	22413597
"XLOC_073638";	"TCONS_00109672";	8	22652184	22652741
"XLOC_073642";	"TCONS_00108298";	8	24103909	24104120
"XLOC_073649";	"TCONS_00108851";	8	24986451	24986821
"XLOC_073650";	"TCONS_00109674";	8	25050646	25051056
"XLOC_073653";	"TCONS_00109313";	8	25121871	25122105
"XLOC_073654";	"TCONS_00108303";	8	25126530	25127906
"XLOC_073656";	"TCONS_00109315";	8	25129364	25129993
"XLOC_073662";	"TCONS_00109317";	8	25668948	25670051
"XLOC_073663";	"TCONS_00109318";	8	25670741	25671073
"XLOC_073664";	"TCONS_00108856";	8	25672370	25673076
"XLOC_073674";	"TCONS_00108309";	8	27491197	27492170
"XLOC_073678";	"TCONS_00108862";	8	28382159	28382625
"XLOC_073831";	"TCONS_00115728";	9	2226179	2226406
"XLOC_073915";	"TCONS_00116097";	9	3588902	3589933
"XLOC_074003";	"TCONS_00115740";	9	4565664	4565708
"XLOC_074503";	"TCONS_00110624";	9	10755244	10755474
"XLOC_074581";	"TCONS_00116127";	9	11710669	11710856
"XLOC_074602";	"TCONS_00115278";	9	11898801	11898851
"XLOC_074697";	"TCONS_00115283";	9	12839942	12840385
"XLOC_074752";	"TCONS_00115286";	9	13532890	13532939
"XLOC_074779";	"TCONS_00116144";	9	13868517	13868830
"XLOC_074798";	"TCONS_00116146";	9	14013280	14014051
"XLOC_075168";	"TCONS_00116168";	9	17541899	17542816
"XLOC_075216";	"TCONS_00115336";	9	18001128	18001881
"XLOC_075238";	"TCONS_00115338";	9	18163147	18163284
"XLOC_075248";	"TCONS_00111560";	9	18275084	18275597
"XLOC_075350";	"TCONS_00116180";	9	19205033	19205109
"XLOC_075583";	"TCONS_00116204";	9	20993346	20994469
"XLOC_075605";	"TCONS_00115841";	9	21147224	21147974
"XLOC_075647";	"TCONS_00116210";	9	21505845	21506424
"XLOC_075661";	"TCONS_00116213";	9	21593514	21594679
"XLOC_075982";	"TCONS_00115886";	9	1917248	1917794
"XLOC_076002";	"TCONS_00112513";	9	2136408	2137116
"XLOC_076013";	"TCONS_00115448";	9	2315692	2315768
"XLOC_076040";	"TCONS_00116254";	9	2663486	2665228
"XLOC_076126";	"TCONS_00112677";	9	3802625	3802771
"XLOC_076416";	"TCONS_00113006";	9	7106578	7106657
"XLOC_076528";	"TCONS_00113139";	9	8503896	8504203
"XLOC_076552";	"TCONS_00115485";	9	8654100	8654149
"XLOC_076714";	"TCONS_00115924";	9	10560256	10560286
"XLOC_076752";	"TCONS_00115928";	9	10970599	10970908
"XLOC_076753";	"TCONS_00115504";	9	10977553	10977996
"XLOC_076857";	"TCONS_00115931";	9	12089888	12090140
"XLOC_076947";	"TCONS_00115937";	9	12992389	12992535
"XLOC_077009";	"TCONS_00115945";	9	13798208	13798946
"XLOC_077169";	"TCONS_00115549";	9	15216394	15216714
"XLOC_077325";	"TCONS_00116301";	9	16738329	16738351
"XLOC_077335";	"TCONS_00114096";	9	16793683	16793827
"XLOC_077363";	"TCONS_00115968";	9	17020099	17020435
"XLOC_077486";	"TCONS_00114282";	9	18100605	18101831
"XLOC_077520";	"TCONS_00115592";	9	18406973	18407680
"XLOC_077598";	"TCONS_00114436";	9	19015828	19016055
"XLOC_077621";	"TCONS_00115615";	9	19210199	19210317
"XLOC_077930";	"TCONS_00115656";	9	21591800	21592263
"XLOC_078070";	"TCONS_00115688";	9	22615406	22615724
"XLOC_078126";	"TCONS_00116361";	9	1539749	1540815
"XLOC_078127";	"TCONS_00116362";	9	1543780	1544371
"XLOC_078134";	"TCONS_00115702";	9	3805410	3806000
"XLOC_078141";	"TCONS_00116064";	9	5221970	5222347
"XLOC_078150";	"TCONS_00115138";	9	8117772	8118679
"XLOC_078153";	"TCONS_00115705";	9	8505553	8506127
"XLOC_078157";	"TCONS_00115143";	9	9356054	9356886
"XLOC_078168";	"TCONS_00116366";	9	10732066	10733401
"XLOC_078171";	"TCONS_00116367";	9	11421073	11421689
"XLOC_078177";	"TCONS_00116368";	9	13132805	13134123
"XLOC_078182";	"TCONS_00115159";	9	13803918	13804333
"XLOC_078187";	"TCONS_00116072";	9	14504518	14505043
"XLOC_078189";	"TCONS_00116074";	9	14554709	14555296
"XLOC_078195";	"TCONS_00116076";	9	15105356	15105568
"XLOC_078205";	"TCONS_00116372";	9	16491645	16493931
"XLOC_078227";	"TCONS_00116375";	9	21315333	21316520
"XLOC_078229";	"TCONS_00116079";	9	21559380	21560213
"XLOC_078239";	"TCONS_00116378";	AC160949	101602	102265
"XLOC_078240";	"TCONS_00116380";	AC160949	5	218
"XLOC_078241";	"TCONS_00116382";	AC160949	7358	7495
"XLOC_078242";	"TCONS_00116397";	AC160949	23765	23771
"XLOC_078243";	"TCONS_00116398";	AC160949	25	755
"XLOC_078244";	"TCONS_00116399";	AC160949	892	1781
"XLOC_078245";	"TCONS_00116386";	AC160949	34687	35291
"XLOC_078246";	"TCONS_00116402";	AC174930	2440	2715
"XLOC_078247";	"TCONS_00116403";	AP008246	171243	171608
"XLOC_078248";	"TCONS_00116408";	AP008247	75882	75896
"XLOC_078249";	"TCONS_00116406";	AP008247	44490	44767
"XLOC_078253";	"TCONS_00116413";	Syng_TIGR_011	4066	4325
"XLOC_078257";	"TCONS_00116420";	Syng_TIGR_023	10335	10672
"XLOC_078258";	"TCONS_00116422";	Syng_TIGR_026	6244	6637
"XLOC_078260";	"TCONS_00116438";	Syng_TIGR_028	25565	26343
"XLOC_078261";	"TCONS_00116442";	Syng_TIGR_028	12074	12504
"XLOC_078263";	"TCONS_00116445";	Syng_TIGR_045	4304	4410

## Sheet: isoform.IR29
Novel transcript isoforms in IR29
Gene id	Transcript_id	Ch.No	Start	End
"XLOC_000093";	"TCONS_00000128";	1	715074	715095
"XLOC_000384";	"TCONS_00012389";	1	2873640	2874045
"XLOC_000475";	"TCONS_00000601";	1	3533220	3533876
"XLOC_000538";	"TCONS_00012406";	1	4102653	4103060
"XLOC_000631";	"TCONS_00000795";	1	5041228	5041364
"XLOC_000667";	"TCONS_00000838";	1	5417167	5417396
"XLOC_000667";	"TCONS_00000840";	1	5417167	5417396
"XLOC_000667";	"TCONS_00000839";	1	5417167	5417396
"XLOC_000677";	"TCONS_00000853";	1	5493155	5493481
"XLOC_001016";	"TCONS_00001281";	1	8503896	8505461
"XLOC_001016";	"TCONS_00012451";	1	8503911	8505850
"XLOC_001136";	"TCONS_00001438";	1	9626167	9626489
"XLOC_001263";	"TCONS_00001599";	1	10880701	10880875
"XLOC_001277";	"TCONS_00013581";	1	11020490	11020745
"XLOC_001396";	"TCONS_00001761";	1	12126372	12126451
"XLOC_001396";	"TCONS_00001762";	1	12126385	12126451
"XLOC_001526";	"TCONS_00013600";	1	13452991	13454035
"XLOC_001526";	"TCONS_00012483";	1	13452991	13454035
"XLOC_001526";	"TCONS_00014527";	1	13452991	13454035
"XLOC_001526";	"TCONS_00012484";	1	13452991	13454035
"XLOC_001526";	"TCONS_00001910";	1	13452991	13454035
"XLOC_001526";	"TCONS_00012485";	1	13454978	13457507
"XLOC_001533";	"TCONS_00001917";	1	13507341	13507649
"XLOC_001534";	"TCONS_00012486";	1	13522588	13523803
"XLOC_002010";	"TCONS_00012533";	1	18983575	18984055
"XLOC_002027";	"TCONS_00002516";	1	19102511	19102944
"XLOC_002027";	"TCONS_00012536";	1	19102536	19103097
"XLOC_002027";	"TCONS_00013639";	1	19104698	19105358
"XLOC_002108";	"TCONS_00002633";	1	20335446	20335899
"XLOC_002342";	"TCONS_00002923";	1	22713272	22713335
"XLOC_002628";	"TCONS_00003291";	1	25319741	25319870
"XLOC_002628";	"TCONS_00014591";	1	25319751	25319870
"XLOC_002628";	"TCONS_00014592";	1	25319757	25319870
"XLOC_002628";	"TCONS_00003294";	1	25319768	25319870
"XLOC_002808";	"TCONS_00014608";	1	27034445	27034849
"XLOC_002809";	"TCONS_00013703";	1	27035377	27035754
"XLOC_002855";	"TCONS_00013711";	1	27540936	27541563
"XLOC_002887";	"TCONS_00012626";	1	27852328	27852697
"XLOC_003222";	"TCONS_00004067";	1	30559025	30560456
"XLOC_003298";	"TCONS_00014651";	1	31091493	31092572
"XLOC_003298";	"TCONS_00013769";	1	31092244	31092732
"XLOC_003348";	"TCONS_00004226";	1	31486249	31486534
"XLOC_003551";	"TCONS_00014672";	1	33217291	33217337
"XLOC_003551";	"TCONS_00004481";	1	33218191	33218250
"XLOC_003551";	"TCONS_00012717";	1	33218358	33219678
"XLOC_003551";	"TCONS_00012716";	1	33218358	33219678
"XLOC_003551";	"TCONS_00012715";	1	33218358	33219678
"XLOC_003585";	"TCONS_00013799";	1	33506184	33507028
"XLOC_003636";	"TCONS_00012722";	1	33789089	33789601
"XLOC_003672";	"TCONS_00014685";	1	34085511	34086270
"XLOC_003902";	"TCONS_00012760";	1	36214262	36215112
"XLOC_003902";	"TCONS_00004931";	1	36214598	36214646
"XLOC_004288";	"TCONS_00012826";	1	39637980	39638806
"XLOC_004288";	"TCONS_00005457";	1	39638250	39638450
"XLOC_004288";	"TCONS_00012827";	1	39640301	39640530
"XLOC_004413";	"TCONS_00014750";	1	40600911	40601190
"XLOC_004525";	"TCONS_00014763";	1	41370775	41371238
"XLOC_004662";	"TCONS_00005944";	1	42403911	42404562
"XLOC_004805";	"TCONS_00014782";	1	393175	393698
"XLOC_004805";	"TCONS_00012883";	1	393223	393688
"XLOC_004838";	"TCONS_00013937";	1	718041	718175
"XLOC_004838";	"TCONS_00012887";	1	718286	718483
"XLOC_005035";	"TCONS_00006406";	1	2256688	2257819
"XLOC_005165";	"TCONS_00006564";	1	3314910	3315467
"XLOC_005271";	"TCONS_00012935";	1	4038930	4038952
"XLOC_005320";	"TCONS_00006764";	1	4431584	4431785
"XLOC_005348";	"TCONS_00014820";	1	4699148	4700053
"XLOC_005465";	"TCONS_00013990";	1	5735815	5735985
"XLOC_005466";	"TCONS_00006957";	1	5726692	5728554
"XLOC_005466";	"TCONS_00006956";	1	5726692	5727196
"XLOC_005466";	"TCONS_00013985";	1	5726731	5730001
"XLOC_005466";	"TCONS_00012967";	1	5727976	5728833
"XLOC_005569";	"TCONS_00007087";	1	6655980	6656789
"XLOC_006033";	"TCONS_00007675";	1	10681417	10682248
"XLOC_006054";	"TCONS_00014874";	1	10940886	10941261
"XLOC_006154";	"TCONS_00013042";	1	12090917	12091005
"XLOC_006478";	"TCONS_00014058";	1	15414831	15415259
"XLOC_006545";	"TCONS_00014894";	1	16299589	16299699
"XLOC_006607";	"TCONS_00014067";	1	17227523	17227860
"XLOC_006847";	"TCONS_00014914";	1	19919049	19919535
"XLOC_006881";	"TCONS_00013092";	1	20305114	20305560
"XLOC_006881";	"TCONS_00013093";	1	20305114	20305560
"XLOC_006881";	"TCONS_00008683";	1	20305115	20305560
"XLOC_007071";	"TCONS_00008932";	1	22370154	22370830
"XLOC_007100";	"TCONS_00014101";	1	22575242	22576054
"XLOC_007192";	"TCONS_00014110";	1	23532723	23532762
"XLOC_007380";	"TCONS_00009319";	1	25325615	25326735
"XLOC_007556";	"TCONS_00014957";	1	27032937	27033283
"XLOC_007696";	"TCONS_00014966";	1	28183148	28183533
"XLOC_007696";	"TCONS_00009730";	1	28183188	28183533
"XLOC_007696";	"TCONS_00013171";	1	28183201	28183533
"XLOC_007766";	"TCONS_00013189";	1	28831056	28831299
"XLOC_007861";	"TCONS_00014171";	1	29652531	29653114
"XLOC_007861";	"TCONS_00013196";	1	29652572	29653114
"XLOC_008002";	"TCONS_00014186";	1	30843639	30843733
"XLOC_008099";	"TCONS_00014192";	1	31672185	31672569
"XLOC_008099";	"TCONS_00014193";	1	31672185	31672569
"XLOC_008099";	"TCONS_00013215";	1	31672196	31672569
"XLOC_008169";	"TCONS_00014198";	1	32179580	32179641
"XLOC_008169";	"TCONS_00014996";	1	32179600	32179631
"XLOC_008169";	"TCONS_00013223";	1	32179965	32180425
"XLOC_008169";	"TCONS_00014997";	1	32180862	32181677
"XLOC_008236";	"TCONS_00010444";	1	32660452	32660980
"XLOC_008236";	"TCONS_00013234";	1	32660453	32660980
"XLOC_008236";	"TCONS_00014206";	1	32660486	32660980
"XLOC_008364";	"TCONS_00013249";	1	33544529	33545679
"XLOC_008470";	"TCONS_00015023";	1	34458678	34459411
"XLOC_008551";	"TCONS_00015033";	1	35092595	35092893
"XLOC_008813";	"TCONS_00011190";	1	37421986	37421986
"XLOC_008834";	"TCONS_00011223";	1	37672138	37672219
"XLOC_008944";	"TCONS_00014290";	1	38463510	38463775
"XLOC_008999";	"TCONS_00014297";	1	38800618	38801066
"XLOC_008999";	"TCONS_00013335";	1	38801900	38801965
"XLOC_009103";	"TCONS_00011593";	1	39706682	39706683
"XLOC_009107";	"TCONS_00015068";	1	39780562	39781307
"XLOC_009153";	"TCONS_00015074";	1	40101444	40102032
"XLOC_009487";	"TCONS_00013395";	1	42666059	42666284
"XLOC_009487";	"TCONS_00014358";	1	42670244	42670259
"XLOC_009487";	"TCONS_00012099";	1	42671070	42671161
"XLOC_009537";	"TCONS_00012168";	1	43056718	43056771
"XLOC_009548";	"TCONS_00014364";	1	43126218	43127920
"XLOC_009563";	"TCONS_00012203";	1	220213	221127
"XLOC_009568";	"TCONS_00013413";	1	1009338	1010026
"XLOC_009569";	"TCONS_00014368";	1	1476672	1478121
"XLOC_009578";	"TCONS_00013414";	1	2895083	2895516
"XLOC_009583";	"TCONS_00015128";	1	3582007	3582228
"XLOC_009587";	"TCONS_00013417";	1	4431966	4433510
"XLOC_009594";	"TCONS_00012217";	1	5728627	5730215
"XLOC_009595";	"TCONS_00014371";	1	5766874	5767905
"XLOC_009604";	"TCONS_00015130";	1	7230635	7231198
"XLOC_009610";	"TCONS_00014376";	1	8746047	8746787
"XLOC_009615";	"TCONS_00013423";	1	10325715	10326269
"XLOC_009625";	"TCONS_00015132";	1	11684244	11684524
"XLOC_009637";	"TCONS_00013430";	1	14616078	14617496
"XLOC_009638";	"TCONS_00013431";	1	14767084	14767405
"XLOC_009654";	"TCONS_00015140";	1	18729037	18730116
"XLOC_009661";	"TCONS_00014384";	1	19103291	19103997
"XLOC_009667";	"TCONS_00014386";	1	20852155	20852480
"XLOC_009668";	"TCONS_00013436";	1	21047261	21047715
"XLOC_009680";	"TCONS_00014388";	1	23806217	23806753
"XLOC_009688";	"TCONS_00012271";	1	25324407	25325524
"XLOC_009688";	"TCONS_00013440";	1	25324998	25326260
"XLOC_009688";	"TCONS_00014392";	1	25325775	25327092
"XLOC_009691";	"TCONS_00014393";	1	25575029	25576325
"XLOC_009691";	"TCONS_00015147";	1	25575810	25576718
"XLOC_009692";	"TCONS_00014394";	1	25579402	25580902
"XLOC_009696";	"TCONS_00014397";	1	27155627	27156580
"XLOC_009696";	"TCONS_00015148";	1	27155992	27156903
"XLOC_009699";	"TCONS_00014398";	1	27543010	27543185
"XLOC_009720";	"TCONS_00015152";	1	30517942	30518344
"XLOC_009737";	"TCONS_00015154";	1	32063402	32063950
"XLOC_009746";	"TCONS_00014408";	1	34099392	34101169
"XLOC_009752";	"TCONS_00015155";	1	35138888	35139760
"XLOC_009762";	"TCONS_00014411";	1	38440093	38440464
"XLOC_009767";	"TCONS_00014412";	1	39475253	39475658
"XLOC_009777";	"TCONS_00013461";	1	41021349	41022014
"XLOC_009778";	"TCONS_00013462";	1	41298788	41299656
"XLOC_009783";	"TCONS_00014414";	1	41899765	41901722
"XLOC_009784";	"TCONS_00012331";	1	42294509	42295012
"XLOC_009922";	"TCONS_00021071";	10	1416992	1417143
"XLOC_010062";	"TCONS_00015458";	10	2635658	2635984
"XLOC_010121";	"TCONS_00020684";	10	3399155	3399220
"XLOC_010122";	"TCONS_00021079";	10	3410442	3411204
"XLOC_010158";	"TCONS_00020686";	10	3929841	3930462
"XLOC_010317";	"TCONS_00021458";	10	5821187	5821738
"XLOC_010317";	"TCONS_00021459";	10	5821187	5821678
"XLOC_010330";	"TCONS_00015767";	10	5945188	5945381
"XLOC_010404";	"TCONS_00021461";	10	6926939	6927722
"XLOC_010404";	"TCONS_00021463";	10	6936954	6938208
"XLOC_010404";	"TCONS_00015852";	10	6936961	6938504
"XLOC_010404";	"TCONS_00020707";	10	6936962	6938702
"XLOC_010404";	"TCONS_00015853";	10	6938996	6939042
"XLOC_010503";	"TCONS_00015977";	10	8831452	8831998
"XLOC_010503";	"TCONS_00015976";	10	8831452	8832708
"XLOC_010503";	"TCONS_00020720";	10	8831517	8832708
"XLOC_010503";	"TCONS_00020719";	10	8831517	8831998
"XLOC_010506";	"TCONS_00021473";	10	8880471	8883795
"XLOC_010533";	"TCONS_00016017";	10	9184601	9184761
"XLOC_010749";	"TCONS_00021116";	10	11592724	11593205
"XLOC_010749";	"TCONS_00021117";	10	11593532	11595413
"XLOC_010962";	"TCONS_00021124";	10	13713699	13714246
"XLOC_011076";	"TCONS_00016634";	10	14853583	14854033
"XLOC_011076";	"TCONS_00021501";	10	14853590	14854033
"XLOC_011242";	"TCONS_00021153";	10	16265469	16265862
"XLOC_011291";	"TCONS_00016889";	10	16905822	16906672
"XLOC_011351";	"TCONS_00021511";	10	17437192	17438765
"XLOC_011402";	"TCONS_00021167";	10	17983102	17983288
"XLOC_011498";	"TCONS_00017161";	10	18811373	18811490
"XLOC_011533";	"TCONS_00020808";	10	19028117	19028582
"XLOC_012171";	"TCONS_00021225";	10	1118318	1118884
"XLOC_012171";	"TCONS_00021226";	10	1118318	1118739
"XLOC_012218";	"TCONS_00018059";	10	1677920	1678468
"XLOC_012232";	"TCONS_00020873";	10	1780184	1780324
"XLOC_012304";	"TCONS_00018158";	10	2525764	2526320
"XLOC_012304";	"TCONS_00021243";	10	2525866	2526671
"XLOC_012325";	"TCONS_00020876";	10	2762199	2762389
"XLOC_012408";	"TCONS_00020880";	10	3814007	3814040
"XLOC_012500";	"TCONS_00021251";	10	4732660	4733014
"XLOC_012500";	"TCONS_00020885";	10	4732663	4733014
"XLOC_012504";	"TCONS_00021252";	10	4842380	4842639
"XLOC_012555";	"TCONS_00021254";	10	5647077	5647328
"XLOC_012702";	"TCONS_00021609";	10	7544603	7544791
"XLOC_012702";	"TCONS_00020904";	10	7544692	7544725
"XLOC_012965";	"TCONS_00021622";	10	11032394	11032580
"XLOC_012965";	"TCONS_00021280";	10	11032987	11033126
"XLOC_013332";	"TCONS_00019376";	10	14952710	14952975
"XLOC_013385";	"TCONS_00019439";	10	15520784	15520941
"XLOC_013386";	"TCONS_00021650";	10	15521781	15522452
"XLOC_013386";	"TCONS_00019440";	10	15522430	15522452
"XLOC_013386";	"TCONS_00020955";	10	15522633	15522752
"XLOC_013477";	"TCONS_00021655";	10	16388259	16389825
"XLOC_013485";	"TCONS_00021333";	10	16491462	16491699
"XLOC_013485";	"TCONS_00021334";	10	16491462	16491638
"XLOC_013498";	"TCONS_00021661";	10	16621020	16621537
"XLOC_013531";	"TCONS_00020966";	10	16904745	16905016
"XLOC_013531";	"TCONS_00021665";	10	16905108	16905178
"XLOC_013732";	"TCONS_00021677";	10	18613328	18613429
"XLOC_013732";	"TCONS_00021355";	10	18613400	18613580
"XLOC_013732";	"TCONS_00021356";	10	18613400	18613580
"XLOC_013770";	"TCONS_00021685";	10	18881782	18882354
"XLOC_014058";	"TCONS_00020271";	10	21367161	21367912
"XLOC_014058";	"TCONS_00020272";	10	21367203	21367274
"XLOC_014147";	"TCONS_00021008";	10	22007448	22008155
"XLOC_014191";	"TCONS_00021725";	10	22354916	22355126
"XLOC_014191";	"TCONS_00021395";	10	22355019	22355126
"XLOC_014208";	"TCONS_00021727";	10	22502817	22502843
"XLOC_014237";	"TCONS_00021729";	10	22732422	22732452
"XLOC_014237";	"TCONS_00021400";	10	22737301	22737765
"XLOC_014265";	"TCONS_00021732";	10	22954368	22955254
"XLOC_014299";	"TCONS_00021737";	10	23202589	23202802
"XLOC_014300";	"TCONS_00021738";	10	226377	227288
"XLOC_014306";	"TCONS_00021407";	10	1225147	1226608
"XLOC_014307";	"TCONS_00021739";	10	1468701	1470232
"XLOC_014308";	"TCONS_00021408";	10	1614254	1614632
"XLOC_014311";	"TCONS_00021740";	10	1752432	1752846
"XLOC_014316";	"TCONS_00021741";	10	2131256	2131515
"XLOC_014322";	"TCONS_00020601";	10	2696333	2696554
"XLOC_014326";	"TCONS_00021743";	10	2936591	2937415
"XLOC_014337";	"TCONS_00021045";	10	5365299	5366370
"XLOC_014338";	"TCONS_00021416";	10	5513857	5514133
"XLOC_014339";	"TCONS_00020613";	10	5647777	5649265
"XLOC_014339";	"TCONS_00021046";	10	5648477	5649584
"XLOC_014342";	"TCONS_00021745";	10	5747344	5747740
"XLOC_014346";	"TCONS_00021747";	10	6072490	6073180
"XLOC_014353";	"TCONS_00021749";	10	9200383	9201011
"XLOC_014362";	"TCONS_00021424";	10	12291399	12292062
"XLOC_014379";	"TCONS_00021752";	10	14468991	14469438
"XLOC_014383";	"TCONS_00021426";	10	15408545	15409391
"XLOC_014384";	"TCONS_00021427";	10	15409834	15411201
"XLOC_014384";	"TCONS_00021755";	10	15410761	15411657
"XLOC_014386";	"TCONS_00021428";	10	16266584	16267132
"XLOC_014388";	"TCONS_00021756";	10	16491761	16491990
"XLOC_014396";	"TCONS_00021757";	10	16613694	16614455
"XLOC_014405";	"TCONS_00021430";	10	17176051	17176318
"XLOC_014409";	"TCONS_00021759";	10	17651966	17652506
"XLOC_014412";	"TCONS_00021760";	10	18201758	18202250
"XLOC_014424";	"TCONS_00021761";	10	19299485	19299832
"XLOC_014439";	"TCONS_00021067";	10	22006144	22006395
"XLOC_014444";	"TCONS_00021438";	10	22947781	22949286
"XLOC_014445";	"TCONS_00021439";	10	22954052	22955547
"XLOC_014493";	"TCONS_00028598";	11	347681	348166
"XLOC_014493";	"TCONS_00028597";	11	347681	348166
"XLOC_014493";	"TCONS_00029143";	11	347771	348166
"XLOC_014493";	"TCONS_00029145";	11	347771	348166
"XLOC_014493";	"TCONS_00029144";	11	347771	348166
"XLOC_014493";	"TCONS_00029518";	11	347771	348166
"XLOC_014493";	"TCONS_00029519";	11	351375	351540
"XLOC_014497";	"TCONS_00028599";	11	375036	375763
"XLOC_014537";	"TCONS_00029150";	11	674418	674789
"XLOC_014543";	"TCONS_00021889";	11	697622	698474
"XLOC_014803";	"TCONS_00022220";	11	2961238	2962103
"XLOC_014803";	"TCONS_00029176";	11	2961241	2961590
"XLOC_014803";	"TCONS_00029177";	11	2961241	2961590
"XLOC_015372";	"TCONS_00028686";	11	8562693	8562810
"XLOC_015954";	"TCONS_00028719";	11	14007743	14008382
"XLOC_015966";	"TCONS_00023551";	11	14128458	14128688
"XLOC_016083";	"TCONS_00029245";	11	15654197	15654292
"XLOC_016083";	"TCONS_00028731";	11	15654790	15654849
"XLOC_016279";	"TCONS_00029609";	11	17926638	17926986
"XLOC_016462";	"TCONS_00028744";	11	19911237	19911270
"XLOC_016462";	"TCONS_00028746";	11	19911255	19911270
"XLOC_016462";	"TCONS_00029616";	11	19911268	19911270
"XLOC_016462";	"TCONS_00029617";	11	19911434	19911549
"XLOC_016526";	"TCONS_00028757";	11	20540775	20541318
"XLOC_016526";	"TCONS_00029622";	11	20540816	20541318
"XLOC_016620";	"TCONS_00024319";	11	21523969	21524404
"XLOC_016847";	"TCONS_00029278";	11	23622781	23622917
"XLOC_016847";	"TCONS_00024592";	11	23623055	23624607
"XLOC_016963";	"TCONS_00029287";	11	24898630	24898889
"XLOC_016963";	"TCONS_00024742";	11	24898778	24898889
"XLOC_016963";	"TCONS_00029648";	11	24899993	24900143
"XLOC_016967";	"TCONS_00029288";	11	24929748	24929884
"XLOC_017172";	"TCONS_00028814";	11	27006997	27007066
"XLOC_017175";	"TCONS_00024982";	11	27030293	27030409
"XLOC_017195";	"TCONS_00029664";	11	27259550	27260372
"XLOC_017248";	"TCONS_00029667";	11	27727736	27728532
"XLOC_017248";	"TCONS_00028824";	11	27728006	27728532
"XLOC_017248";	"TCONS_00028826";	11	27729014	27729197
"XLOC_017270";	"TCONS_00025106";	11	28003799	28003819
"XLOC_017278";	"TCONS_00028830";	11	28159873	28160033
"XLOC_017427";	"TCONS_00025289";	11	375832	376340
"XLOC_017427";	"TCONS_00028856";	11	375899	375937
"XLOC_017446";	"TCONS_00029318";	11	541615	541932
"XLOC_017446";	"TCONS_00028862";	11	541798	542036
"XLOC_017446";	"TCONS_00028861";	11	541798	541985
"XLOC_017446";	"TCONS_00025324";	11	543885	543910
"XLOC_017446";	"TCONS_00029319";	11	543911	543942
"XLOC_017446";	"TCONS_00029682";	11	544471	544635
"XLOC_017539";	"TCONS_00025441";	11	1333884	1334277
"XLOC_018213";	"TCONS_00029365";	11	7243873	7244615
"XLOC_018223";	"TCONS_00029366";	11	7393272	7393606
"XLOC_018223";	"TCONS_00028938";	11	7393300	7393606
"XLOC_018223";	"TCONS_00029726";	11	7393720	7394561
"XLOC_018266";	"TCONS_00026334";	11	7713987	7715371
"XLOC_018279";	"TCONS_00026348";	11	7788914	7789384
"XLOC_018416";	"TCONS_00028959";	11	9064937	9065665
"XLOC_018416";	"TCONS_00026512";	11	9064937	9065646
"XLOC_018416";	"TCONS_00029736";	11	9064973	9065646
"XLOC_018624";	"TCONS_00028983";	11	12143148	12143823
"XLOC_018707";	"TCONS_00029402";	11	13717155	13717298
"XLOC_018707";	"TCONS_00029401";	11	13717155	13717298
"XLOC_018707";	"TCONS_00028986";	11	13717168	13717298
"XLOC_018707";	"TCONS_00029759";	11	13717197	13717298
"XLOC_018707";	"TCONS_00028987";	11	13718425	13718676
"XLOC_018741";	"TCONS_00029762";	11	14111769	14111913
"XLOC_018911";	"TCONS_00029766";	11	16219456	16220976
"XLOC_018918";	"TCONS_00029768";	11	16284548	16286067
"XLOC_019061";	"TCONS_00029772";	11	18075991	18076496
"XLOC_019088";	"TCONS_00029423";	11	18436966	18437134
"XLOC_019094";	"TCONS_00029013";	11	18494890	18494936
"XLOC_019094";	"TCONS_00029014";	11	18494890	18496397
"XLOC_019094";	"TCONS_00027279";	11	18495048	18495441
"XLOC_019129";	"TCONS_00029021";	11	19027262	19027299
"XLOC_019568";	"TCONS_00027842";	11	23235934	23237387
"XLOC_019685";	"TCONS_00029455";	11	24421522	24422018
"XLOC_019685";	"TCONS_00029456";	11	24437138	24438317
"XLOC_019764";	"TCONS_00028058";	11	25234747	25235432
"XLOC_019817";	"TCONS_00029074";	11	25778953	25778995
"XLOC_019866";	"TCONS_00029817";	11	26253788	26257164
"XLOC_019940";	"TCONS_00029469";	11	26980012	26980973
"XLOC_019971";	"TCONS_00029832";	11	27361949	27362237
"XLOC_020004";	"TCONS_00029836";	11	27701140	27701942
"XLOC_020146";	"TCONS_00028504";	11	216163	216878
"XLOC_020147";	"TCONS_00029483";	11	218849	219253
"XLOC_020153";	"TCONS_00028508";	11	542845	543736
"XLOC_020170";	"TCONS_00029108";	11	2029800	2030563
"XLOC_020183";	"TCONS_00029109";	11	4853731	4854677
"XLOC_020188";	"TCONS_00029850";	11	6661767	6661934
"XLOC_020190";	"TCONS_00029851";	11	7393272	7393654
"XLOC_020191";	"TCONS_00029489";	11	7458714	7459172
"XLOC_020193";	"TCONS_00028533";	11	7857096	7857313
"XLOC_020201";	"TCONS_00028538";	11	11256351	11256915
"XLOC_020202";	"TCONS_00029853";	11	11600248	11600692
"XLOC_020206";	"TCONS_00029854";	11	13281681	13282796
"XLOC_020209";	"TCONS_00028542";	11	13718532	13719097
"XLOC_020212";	"TCONS_00029494";	11	14259647	14260418
"XLOC_020224";	"TCONS_00029855";	11	16203443	16203664
"XLOC_020225";	"TCONS_00029856";	11	16216995	16217541
"XLOC_020226";	"TCONS_00029857";	11	16217839	16219334
"XLOC_020227";	"TCONS_00029858";	11	16287956	16288417
"XLOC_020231";	"TCONS_00028556";	11	17409435	17409917
"XLOC_020236";	"TCONS_00029124";	11	18394168	18394861
"XLOC_020249";	"TCONS_00029859";	11	20859794	20861555
"XLOC_020251";	"TCONS_00028566";	11	20878849	20879492
"XLOC_020253";	"TCONS_00029499";	11	20972593	20973036
"XLOC_020254";	"TCONS_00029860";	11	20973183	20973754
"XLOC_020254";	"TCONS_00029501";	11	20973655	20974634
"XLOC_020254";	"TCONS_00029861";	11	20974129	20975283
"XLOC_020255";	"TCONS_00029502";	11	20975485	20975977
"XLOC_020256";	"TCONS_00029503";	11	20976384	20976606
"XLOC_020262";	"TCONS_00029863";	11	22510074	22510994
"XLOC_020263";	"TCONS_00029864";	11	22743003	22743354
"XLOC_020271";	"TCONS_00029865";	11	24437670	24438317
"XLOC_020274";	"TCONS_00029508";	11	25414253	25414651
"XLOC_020277";	"TCONS_00029510";	11	26158086	26158947
"XLOC_020278";	"TCONS_00029511";	11	26159668	26160040
"XLOC_020286";	"TCONS_00029134";	11	26979995	26981003
"XLOC_020287";	"TCONS_00029866";	11	27122853	27123828
"XLOC_020289";	"TCONS_00029135";	11	27220903	27221636
"XLOC_020297";	"TCONS_00029138";	11	27823243	27824200
"XLOC_020519";	"TCONS_00036314";	12	1522672	1523065
"XLOC_020713";	"TCONS_00037203";	12	3057857	3058093
"XLOC_020778";	"TCONS_00030443";	12	3588929	3588952
"XLOC_020927";	"TCONS_00036360";	12	5061011	5061309
"XLOC_021013";	"TCONS_00037223";	12	5987328	5988380
"XLOC_021340";	"TCONS_00031094";	12	9799504	9800144
"XLOC_021341";	"TCONS_00036379";	12	9807355	9807638
"XLOC_021341";	"TCONS_00036845";	12	9807848	9808001
"XLOC_021512";	"TCONS_00036404";	12	12294363	12294406
"XLOC_021642";	"TCONS_00036878";	12	13876872	13876916
"XLOC_021814";	"TCONS_00036429";	12	16372659	16373032
"XLOC_021871";	"TCONS_00036885";	12	17353580	17353694
"XLOC_021871";	"TCONS_00037263";	12	17353583	17353694
"XLOC_021956";	"TCONS_00036892";	12	18367410	18367684
"XLOC_021956";	"TCONS_00037268";	12	18367414	18367684
"XLOC_022087";	"TCONS_00036898";	12	19544983	19545367
"XLOC_022087";	"TCONS_00036897";	12	19544983	19545367
"XLOC_022087";	"TCONS_00037272";	12	19546372	19547160
"XLOC_022087";	"TCONS_00037273";	12	19546407	19546485
"XLOC_022100";	"TCONS_00031987";	12	19634672	19635532
"XLOC_022100";	"TCONS_00036900";	12	19634675	19635644
"XLOC_022139";	"TCONS_00036905";	12	20060262	20060390
"XLOC_022189";	"TCONS_00037278";	12	20624169	20625687
"XLOC_022211";	"TCONS_00036907";	12	20850762	20851091
"XLOC_022211";	"TCONS_00036456";	12	20851083	20851102
"XLOC_022421";	"TCONS_00032372";	12	23025366	23025808
"XLOC_022421";	"TCONS_00037291";	12	23025765	23029062
"XLOC_022452";	"TCONS_00036922";	12	23264190	23264634
"XLOC_022456";	"TCONS_00032418";	12	23283846	23284135
"XLOC_022456";	"TCONS_00032417";	12	23283846	23284135
"XLOC_022456";	"TCONS_00032420";	12	23283863	23284135
"XLOC_022456";	"TCONS_00037297";	12	23283863	23284135
"XLOC_022456";	"TCONS_00037298";	12	23284611	23284909
"XLOC_022456";	"TCONS_00036924";	12	23284618	23284909
"XLOC_022512";	"TCONS_00037304";	12	23664027	23664395
"XLOC_022805";	"TCONS_00037318";	12	26451667	26452053
"XLOC_022805";	"TCONS_00037317";	12	26451667	26452053
"XLOC_022805";	"TCONS_00036948";	12	26451706	26452053
"XLOC_022805";	"TCONS_00036947";	12	26451706	26452053
"XLOC_022805";	"TCONS_00037319";	12	26452953	26453336
"XLOC_022805";	"TCONS_00032871";	12	26453010	26453332
"XLOC_022805";	"TCONS_00036512";	12	26453040	26454446
"XLOC_022920";	"TCONS_00036955";	12	1112	2414
"XLOC_022920";	"TCONS_00036956";	12	1112	2334
"XLOC_022969";	"TCONS_00033067";	12	418196	418587
"XLOC_023031";	"TCONS_00036534";	12	844255	844509
"XLOC_023225";	"TCONS_00036568";	12	2365975	2366749
"XLOC_023665";	"TCONS_00033898";	12	6821466	6821911
"XLOC_023848";	"TCONS_00036613";	12	9171679	9171901
"XLOC_023913";	"TCONS_00034212";	12	9968948	9969778
"XLOC_023913";	"TCONS_00036621";	12	9968948	9969536
"XLOC_023913";	"TCONS_00036622";	12	9977805	9977893
"XLOC_023915";	"TCONS_00037045";	12	9985814	9985825
"XLOC_023915";	"TCONS_00037046";	12	9986178	9988249
"XLOC_023999";	"TCONS_00036629";	12	10859401	10859745
"XLOC_024210";	"TCONS_00037418";	12	13524685	13524963
"XLOC_024291";	"TCONS_00036653";	12	14632113	14632402
"XLOC_024321";	"TCONS_00034683";	12	14960810	14961123
"XLOC_024362";	"TCONS_00037422";	12	15507094	15509494
"XLOC_024720";	"TCONS_00036671";	12	19639385	19640733
"XLOC_024833";	"TCONS_00035268";	12	20813613	20813655
"XLOC_024902";	"TCONS_00036678";	12	21548656	21548908
"XLOC_025257";	"TCONS_00037451";	12	24624651	24625014
"XLOC_025501";	"TCONS_00037469";	12	26706620	26706727
"XLOC_025501";	"TCONS_00037141";	12	26707443	26709381
"XLOC_025601";	"TCONS_00036746";	12	1070060	1070425
"XLOC_025610";	"TCONS_00037478";	12	3410507	3412032
"XLOC_025611";	"TCONS_00037149";	12	3412261	3413092
"XLOC_025617";	"TCONS_00036224";	12	5073265	5074061
"XLOC_025619";	"TCONS_00036749";	12	5379690	5380225
"XLOC_025621";	"TCONS_00036750";	12	5386311	5387373
"XLOC_025623";	"TCONS_00037480";	12	6154950	6155320
"XLOC_025631";	"TCONS_00036235";	12	8826007	8827137
"XLOC_025640";	"TCONS_00036756";	12	9805455	9805934
"XLOC_025641";	"TCONS_00036240";	12	9809024	9809808
"XLOC_025642";	"TCONS_00036241";	12	9811745	9812563
"XLOC_025644";	"TCONS_00037153";	12	9995235	9995689
"XLOC_025646";	"TCONS_00036757";	12	10013603	10014473
"XLOC_025649";	"TCONS_00037482";	12	10793807	10794341
"XLOC_025650";	"TCONS_00037154";	12	10913144	10913797
"XLOC_025655";	"TCONS_00037483";	12	12210420	12210618
"XLOC_025662";	"TCONS_00037156";	12	15422585	15423732
"XLOC_025664";	"TCONS_00036763";	12	15493760	15494010
"XLOC_025665";	"TCONS_00036764";	12	15507114	15508046
"XLOC_025666";	"TCONS_00037157";	12	15508179	15509494
"XLOC_025668";	"TCONS_00036252";	12	15823443	15823895
"XLOC_025675";	"TCONS_00037158";	12	18014856	18015811
"XLOC_025680";	"TCONS_00037161";	12	19639421	19639803
"XLOC_025685";	"TCONS_00036260";	12	20532116	20533055
"XLOC_025686";	"TCONS_00037485";	12	20578065	20579127
"XLOC_025691";	"TCONS_00036267";	12	20927967	20929429
"XLOC_025694";	"TCONS_00036771";	12	21462665	21463647
"XLOC_025706";	"TCONS_00037489";	12	24315084	24315804
"XLOC_025709";	"TCONS_00036775";	12	25339715	25340283
"XLOC_025717";	"TCONS_00036281";	12	26707645	26709424
"XLOC_025774";	"TCONS_00047682";	2	442460	444726
"XLOC_025774";	"TCONS_00037574";	2	445133	445498
"XLOC_025795";	"TCONS_00047687";	2	623117	623421
"XLOC_025795";	"TCONS_00037598";	2	623127	623487
"XLOC_025795";	"TCONS_00047688";	2	624722	625267
"XLOC_025854";	"TCONS_00037666";	2	968080	968194
"XLOC_025854";	"TCONS_00047694";	2	968129	968194
"XLOC_025854";	"TCONS_00048710";	2	968201	968654
"XLOC_026086";	"TCONS_00049552";	2	2812063	2815182
"XLOC_026086";	"TCONS_00037992";	2	2813924	2815182
"XLOC_026086";	"TCONS_00037991";	2	2813924	2815408
"XLOC_026101";	"TCONS_00047739";	2	2941547	2941589
"XLOC_026118";	"TCONS_00038037";	2	3053410	3053939
"XLOC_026147";	"TCONS_00048756";	2	3262661	3263344
"XLOC_026181";	"TCONS_00049564";	2	3562491	3562535
"XLOC_026181";	"TCONS_00038118";	2	3562673	3562895
"XLOC_026181";	"TCONS_00038119";	2	3564013	3565160
"XLOC_026202";	"TCONS_00038146";	2	3694388	3695686
"XLOC_026390";	"TCONS_00047766";	2	5051817	5052398
"XLOC_026554";	"TCONS_00047787";	2	6406115	6406133
"XLOC_026565";	"TCONS_00047788";	2	6486385	6487945
"XLOC_026709";	"TCONS_00049597";	2	7779239	7779267
"XLOC_026759";	"TCONS_00049604";	2	8312394	8312430
"XLOC_026829";	"TCONS_00047813";	2	9011279	9011794
"XLOC_026829";	"TCONS_00038936";	2	9011307	9011794
"XLOC_026829";	"TCONS_00038935";	2	9011307	9011786
"XLOC_026958";	"TCONS_00048814";	2	10346073	10346094
"XLOC_026959";	"TCONS_00049614";	2	10363895	10364147
"XLOC_027231";	"TCONS_00039446";	2	13878370	13878935
"XLOC_027231";	"TCONS_00047852";	2	13878370	13879257
"XLOC_027231";	"TCONS_00048844";	2	13878370	13878935
"XLOC_027231";	"TCONS_00047854";	2	13878370	13878935
"XLOC_027231";	"TCONS_00039447";	2	13878370	13879717
"XLOC_027231";	"TCONS_00049629";	2	13878370	13878935
"XLOC_027231";	"TCONS_00049630";	2	13878370	13878935
"XLOC_027297";	"TCONS_00039522";	2	14685404	14685627
"XLOC_027360";	"TCONS_00049637";	2	15584499	15585216
"XLOC_027457";	"TCONS_00039729";	2	16664639	16664947
"XLOC_027510";	"TCONS_00048869";	2	17302373	17304009
"XLOC_027510";	"TCONS_00048868";	2	17302373	17303213
"XLOC_027691";	"TCONS_00047909";	2	19166539	19166642
"XLOC_027718";	"TCONS_00040052";	2	19402883	19403502
"XLOC_027820";	"TCONS_00049667";	2	20452900	20452999
"XLOC_027833";	"TCONS_00048900";	2	20568281	20569064
"XLOC_027845";	"TCONS_00040200";	2	20668588	20668771
"XLOC_027862";	"TCONS_00049668";	2	20786861	20787842
"XLOC_028014";	"TCONS_00047941";	2	22007382	22007623
"XLOC_028041";	"TCONS_00047945";	2	22248904	22249381
"XLOC_028192";	"TCONS_00049698";	2	23566487	23566857
"XLOC_028384";	"TCONS_00049710";	2	25399972	25400401
"XLOC_028615";	"TCONS_00048969";	2	27748801	27748914
"XLOC_028761";	"TCONS_00048996";	2	29257321	29257713
"XLOC_028920";	"TCONS_00049750";	2	30659551	30660324
"XLOC_028957";	"TCONS_00049756";	2	31035097	31035508
"XLOC_029087";	"TCONS_00049016";	2	32149810	32150812
"XLOC_029091";	"TCONS_00041816";	2	32173968	32174110
"XLOC_029125";	"TCONS_00049781";	2	32458572	32459705
"XLOC_029223";	"TCONS_00048105";	2	33190973	33191055
"XLOC_029224";	"TCONS_00049034";	2	33208860	33209237
"XLOC_029319";	"TCONS_00049795";	2	33980366	33980391
"XLOC_029921";	"TCONS_00048214";	2	2512064	2512178
"XLOC_029923";	"TCONS_00049852";	2	2523185	2523460
"XLOC_029931";	"TCONS_00042932";	2	2608966	2608998
"XLOC_030074";	"TCONS_00049867";	2	3732097	3733237
"XLOC_030406";	"TCONS_00049898";	2	6141411	6141432
"XLOC_030430";	"TCONS_00049901";	2	6413630	6413883
"XLOC_030481";	"TCONS_00049166";	2	6711060	6711633
"XLOC_030581";	"TCONS_00048283";	2	7567712	7569821
"XLOC_030581";	"TCONS_00049908";	2	7568640	7568946
"XLOC_030648";	"TCONS_00049914";	2	8375134	8376222
"XLOC_030692";	"TCONS_00049174";	2	8734507	8734794
"XLOC_030693";	"TCONS_00049915";	2	8735060	8735144
"XLOC_030693";	"TCONS_00049916";	2	8735060	8735144
"XLOC_030693";	"TCONS_00048297";	2	8736987	8738236
"XLOC_030693";	"TCONS_00048298";	2	8737185	8737221
"XLOC_030693";	"TCONS_00049917";	2	8739084	8739772
"XLOC_030854";	"TCONS_00048312";	2	10516601	10518764
"XLOC_030854";	"TCONS_00044104";	2	10516621	10518320
"XLOC_030991";	"TCONS_00044274";	2	11895565	11896572
"XLOC_031043";	"TCONS_00044337";	2	12407067	12407089
"XLOC_031043";	"TCONS_00049198";	2	12409958	12410652
"XLOC_031389";	"TCONS_00049974";	2	16732596	16733307
"XLOC_031455";	"TCONS_00049981";	2	17506660	17506848
"XLOC_031477";	"TCONS_00049983";	2	17762446	17762509
"XLOC_031477";	"TCONS_00044890";	2	17762446	17763038
"XLOC_031477";	"TCONS_00049248";	2	17762563	17763038
"XLOC_031477";	"TCONS_00048385";	2	17762757	17763051
"XLOC_031750";	"TCONS_00049271";	2	20407870	20408299
"XLOC_031750";	"TCONS_00049272";	2	20407870	20408299
"XLOC_031750";	"TCONS_00045220";	2	20407889	20408299
"XLOC_031750";	"TCONS_00045221";	2	20407889	20408299
"XLOC_031750";	"TCONS_00049993";	2	20407894	20408299
"XLOC_031750";	"TCONS_00049994";	2	20407894	20408299
"XLOC_031750";	"TCONS_00049995";	2	20407894	20408299
"XLOC_031750";	"TCONS_00048406";	2	20407981	20408299
"XLOC_031750";	"TCONS_00048407";	2	20407981	20408299
"XLOC_031750";	"TCONS_00048408";	2	20407981	20408299
"XLOC_031968";	"TCONS_00050016";	2	22303474	22303500
"XLOC_032102";	"TCONS_00049298";	2	23531945	23531959
"XLOC_032175";	"TCONS_00049307";	2	24262132	24262821
"XLOC_032298";	"TCONS_00049320";	2	25516860	25517370
"XLOC_032418";	"TCONS_00046083";	2	26585851	26585930
"XLOC_032606";	"TCONS_00046338";	2	28304863	28305042
"XLOC_032812";	"TCONS_00049384";	2	30047172	30047587
"XLOC_032843";	"TCONS_00046637";	2	30236332	30236379
"XLOC_032843";	"TCONS_00046638";	2	30236332	30236379
"XLOC_032894";	"TCONS_00050105";	2	30582609	30583838
"XLOC_032985";	"TCONS_00046818";	2	31308477	31309090
"XLOC_033116";	"TCONS_00048579";	2	32507863	32507950
"XLOC_033116";	"TCONS_00046989";	2	32509307	32509403
"XLOC_033116";	"TCONS_00048580";	2	32510840	32510867
"XLOC_033197";	"TCONS_00049415";	2	33212410	33213048
"XLOC_033197";	"TCONS_00049414";	2	33212410	33213048
"XLOC_033197";	"TCONS_00049416";	2	33213291	33213397
"XLOC_033205";	"TCONS_00048595";	2	33290840	33291181
"XLOC_033262";	"TCONS_00048605";	2	33833843	33834320
"XLOC_033349";	"TCONS_00049433";	2	34634981	34635534
"XLOC_033441";	"TCONS_00049446";	2	35393582	35393594
"XLOC_033545";	"TCONS_00047564";	2	3008208	3008899
"XLOC_033547";	"TCONS_00047565";	2	3129467	3130340
"XLOC_033550";	"TCONS_00050167";	2	3545157	3545849
"XLOC_033556";	"TCONS_00047570";	2	4189959	4190689
"XLOC_033561";	"TCONS_00049465";	2	4955056	4956279
"XLOC_033562";	"TCONS_00049466";	2	4965608	4966024
"XLOC_033563";	"TCONS_00048653";	2	5583793	5584699
"XLOC_033579";	"TCONS_00048657";	2	7591004	7591740
"XLOC_033582";	"TCONS_00048659";	2	8375333	8376117
"XLOC_033589";	"TCONS_00050170";	2	8734519	8734801
"XLOC_033590";	"TCONS_00049470";	2	8736349	8738167
"XLOC_033597";	"TCONS_00047593";	2	10063275	10064005
"XLOC_033597";	"TCONS_00048664";	2	10063582	10064274
"XLOC_033599";	"TCONS_00047595";	2	10205792	10206079
"XLOC_033605";	"TCONS_00048665";	2	11337356	11337919
"XLOC_033607";	"TCONS_00048667";	2	11903787	11904752
"XLOC_033607";	"TCONS_00050174";	2	11904422	11905111
"XLOC_033609";	"TCONS_00050175";	2	12409905	12410798
"XLOC_033611";	"TCONS_00049473";	2	12428148	12428970
"XLOC_033613";	"TCONS_00047601";	2	13227809	13228475
"XLOC_033617";	"TCONS_00049474";	2	13825048	13825308
"XLOC_033621";	"TCONS_00049476";	2	14036530	14036801
"XLOC_033622";	"TCONS_00050177";	2	14523411	14523770
"XLOC_033629";	"TCONS_00049481";	2	16491659	16492540
"XLOC_033631";	"TCONS_00047610";	2	16683365	16683966
"XLOC_033634";	"TCONS_00050179";	2	17304320	17305525
"XLOC_033637";	"TCONS_00048672";	2	17521976	17522682
"XLOC_033638";	"TCONS_00050180";	2	17762602	17763033
"XLOC_033648";	"TCONS_00050184";	2	20322807	20323084
"XLOC_033650";	"TCONS_00049484";	2	20572434	20572692
"XLOC_033660";	"TCONS_00049488";	2	21497712	21499167
"XLOC_033675";	"TCONS_00050187";	2	23919891	23921458
"XLOC_033675";	"TCONS_00049494";	2	23921320	23921888
"XLOC_033677";	"TCONS_00048680";	2	24427650	24428444
"XLOC_033678";	"TCONS_00047638";	2	24473492	24474460
"XLOC_033681";	"TCONS_00049495";	2	25228740	25229520
"XLOC_033684";	"TCONS_00050188";	2	26101533	26102277
"XLOC_033690";	"TCONS_00049497";	2	27282725	27283031
"XLOC_033710";	"TCONS_00048686";	2	28973237	28973457
"XLOC_033712";	"TCONS_00050192";	2	29062192	29062737
"XLOC_033716";	"TCONS_00049505";	2	30238171	30238728
"XLOC_033720";	"TCONS_00047660";	2	30704837	30705530
"XLOC_033721";	"TCONS_00050193";	2	30778372	30778855
"XLOC_033727";	"TCONS_00049507";	2	31939625	31939955
"XLOC_033735";	"TCONS_00048693";	2	33295617	33296206
"XLOC_033930";	"TCONS_00060849";	3	1415090	1415436
"XLOC_034109";	"TCONS_00050688";	3	2762918	2763630
"XLOC_034406";	"TCONS_00060922";	3	4890196	4890463
"XLOC_034470";	"TCONS_00061917";	3	5407289	5408256
"XLOC_034496";	"TCONS_00062712";	3	5694604	5694814
"XLOC_034496";	"TCONS_00051198";	3	5694610	5695324
"XLOC_035084";	"TCONS_00062764";	3	10674798	10675887
"XLOC_035152";	"TCONS_00061004";	3	11167978	11168302
"XLOC_035175";	"TCONS_00061969";	3	11380876	11381346
"XLOC_035175";	"TCONS_00062768";	3	11380891	11382358
"XLOC_035175";	"TCONS_00062769";	3	11380891	11381346
"XLOC_035208";	"TCONS_00062771";	3	11657010	11657635
"XLOC_035401";	"TCONS_00061992";	3	13293876	13294106
"XLOC_035941";	"TCONS_00062038";	3	18882387	18882791
"XLOC_035994";	"TCONS_00062832";	3	19807520	19809015
"XLOC_035994";	"TCONS_00062833";	3	19807520	19807937
"XLOC_036013";	"TCONS_00061097";	3	20245665	20246594
"XLOC_036022";	"TCONS_00061100";	3	20396868	20398080
"XLOC_036272";	"TCONS_00062844";	3	23155863	23156118
"XLOC_036389";	"TCONS_00061128";	3	24529923	24529966
"XLOC_036482";	"TCONS_00062855";	3	25348507	25349338
"XLOC_036624";	"TCONS_00061145";	3	26517822	26517967
"XLOC_036640";	"TCONS_00053906";	3	26651289	26652008
"XLOC_036900";	"TCONS_00062882";	3	29087823	29088452
"XLOC_036944";	"TCONS_00062887";	3	29459651	29460338
"XLOC_037068";	"TCONS_00054458";	3	30507597	30508069
"XLOC_037068";	"TCONS_00054460";	3	30507597	30508069
"XLOC_037081";	"TCONS_00062126";	3	30631545	30632727
"XLOC_037108";	"TCONS_00054512";	3	30875896	30876346
"XLOC_037121";	"TCONS_00062900";	3	30951862	30952696
"XLOC_037121";	"TCONS_00062135";	3	30954572	30956057
"XLOC_037121";	"TCONS_00062134";	3	30954572	30956057
"XLOC_037121";	"TCONS_00061195";	3	30955836	30956057
"XLOC_037121";	"TCONS_00061196";	3	30955975	30956057
"XLOC_037203";	"TCONS_00062908";	3	31577621	31577766
"XLOC_037340";	"TCONS_00054819";	3	32671992	32672562
"XLOC_037360";	"TCONS_00054848";	3	32835690	32836218
"XLOC_037360";	"TCONS_00062923";	3	32835705	32836218
"XLOC_037360";	"TCONS_00062158";	3	32835707	32836471
"XLOC_037423";	"TCONS_00054934";	3	33275270	33276139
"XLOC_037449";	"TCONS_00061242";	3	33420778	33421178
"XLOC_037592";	"TCONS_00061251";	3	34391532	34392051
"XLOC_037761";	"TCONS_00055373";	3	35535445	35536111
"XLOC_038004";	"TCONS_00061328";	3	1190121	1191964
"XLOC_038018";	"TCONS_00055716";	3	1311468	1311959
"XLOC_038018";	"TCONS_00062222";	3	1311497	1311959
"XLOC_038018";	"TCONS_00062972";	3	1313041	1313615
"XLOC_038152";	"TCONS_00055898";	3	2540288	2540302
"XLOC_038152";	"TCONS_00062246";	3	2541240	2541442
"XLOC_038551";	"TCONS_00063035";	3	5694604	5695226
"XLOC_038551";	"TCONS_00062295";	3	5694616	5695226
"XLOC_038741";	"TCONS_00062306";	3	7404528	7404720
"XLOC_038741";	"TCONS_00056679";	3	7405179	7405393
"XLOC_038741";	"TCONS_00063053";	3	7406066	7406195
"XLOC_039102";	"TCONS_00057158";	3	10749944	10750264
"XLOC_039123";	"TCONS_00061481";	3	10897019	10897213
"XLOC_039195";	"TCONS_00062359";	3	11660146	11660735
"XLOC_039197";	"TCONS_00057279";	3	11662669	11663363
"XLOC_039303";	"TCONS_00063117";	3	12722208	12722397
"XLOC_039424";	"TCONS_00057598";	3	13989458	13989603
"XLOC_039470";	"TCONS_00061524";	3	14355663	14355934
"XLOC_039644";	"TCONS_00057866";	3	16013177	16013679
"XLOC_039771";	"TCONS_00063149";	3	17336135	17336366
"XLOC_039772";	"TCONS_00063150";	3	17338852	17339046
"XLOC_039772";	"TCONS_00063152";	3	17339469	17339496
"XLOC_039780";	"TCONS_00062413";	3	17421150	17421592
"XLOC_039942";	"TCONS_00058238";	3	19864778	19865260
"XLOC_039942";	"TCONS_00062430";	3	19864790	19865260
"XLOC_040161";	"TCONS_00058512";	3	22298456	22298942
"XLOC_040177";	"TCONS_00061593";	3	22438285	22438601
"XLOC_040178";	"TCONS_00063174";	3	22439148	22439198
"XLOC_040178";	"TCONS_00062447";	3	22439773	22440112
"XLOC_040277";	"TCONS_00062450";	3	23432795	23433405
"XLOC_040277";	"TCONS_00058651";	3	23433253	23433405
"XLOC_040370";	"TCONS_00062454";	3	24311317	24311527
"XLOC_040370";	"TCONS_00062455";	3	24311317	24311739
"XLOC_040694";	"TCONS_00061639";	3	27177400	27177998
"XLOC_040696";	"TCONS_00063204";	3	27192107	27192348
"XLOC_040759";	"TCONS_00061655";	3	27715344	27715687
"XLOC_040792";	"TCONS_00059295";	3	28024796	28024820
"XLOC_040808";	"TCONS_00061666";	3	28148765	28148966
"XLOC_040980";	"TCONS_00059534";	3	29752664	29753182
"XLOC_040980";	"TCONS_00059535";	3	29752664	29753182
"XLOC_040980";	"TCONS_00063235";	3	29752763	29753182
"XLOC_040980";	"TCONS_00061685";	3	29752989	29753182
"XLOC_040980";	"TCONS_00059536";	3	29757025	29757219
"XLOC_040980";	"TCONS_00059537";	3	29757025	29757456
"XLOC_040980";	"TCONS_00062505";	3	29757658	29758787
"XLOC_040980";	"TCONS_00063236";	3	29757664	29758782
"XLOC_040980";	"TCONS_00059538";	3	29760995	29761081
"XLOC_041016";	"TCONS_00062511";	3	30035983	30036601
"XLOC_041301";	"TCONS_00062534";	3	32128723	32129627
"XLOC_041377";	"TCONS_00060043";	3	32696528	32697084
"XLOC_041771";	"TCONS_00060549";	3	35542070	35542202
"XLOC_041875";	"TCONS_00062589";	3	249997	251172
"XLOC_041880";	"TCONS_00061802";	3	1133028	1133828
"XLOC_041882";	"TCONS_00062590";	3	1730303	1730987
"XLOC_041883";	"TCONS_00062591";	3	1733279	1734639
"XLOC_041895";	"TCONS_00061807";	3	2756170	2756512
"XLOC_041898";	"TCONS_00061809";	3	3883001	3883240
"XLOC_041902";	"TCONS_00060711";	3	4302091	4302528
"XLOC_041903";	"TCONS_00063312";	3	4554546	4555066
"XLOC_041911";	"TCONS_00060717";	3	5757963	5758651
"XLOC_041923";	"TCONS_00060725";	3	7299999	7300600
"XLOC_041924";	"TCONS_00060726";	3	7300815	7301258
"XLOC_041928";	"TCONS_00062599";	3	7799471	7800097
"XLOC_041929";	"TCONS_00063319";	3	8097303	8098106
"XLOC_041932";	"TCONS_00060731";	3	8652773	8653293
"XLOC_041934";	"TCONS_00062600";	3	8859350	8860034
"XLOC_041935";	"TCONS_00063320";	3	8916679	8917187
"XLOC_041940";	"TCONS_00062601";	3	9677909	9678181
"XLOC_041944";	"TCONS_00060739";	3	10343580	10343943
"XLOC_041953";	"TCONS_00063323";	3	12647143	12648067
"XLOC_041954";	"TCONS_00063324";	3	12800942	12801824
"XLOC_041957";	"TCONS_00062602";	3	13081339	13081923
"XLOC_041959";	"TCONS_00062603";	3	14354838	14355540
"XLOC_041962";	"TCONS_00063325";	3	14863649	14864296
"XLOC_041974";	"TCONS_00061820";	3	17253732	17254016
"XLOC_041977";	"TCONS_00063328";	3	17421129	17421583
"XLOC_041982";	"TCONS_00062607";	3	18105934	18106757
"XLOC_041988";	"TCONS_00062609";	3	19867926	19868432
"XLOC_041990";	"TCONS_00063329";	3	19947426	19947964
"XLOC_041998";	"TCONS_00062612";	3	22626821	22628485
"XLOC_042004";	"TCONS_00062613";	3	23541777	23542496
"XLOC_042008";	"TCONS_00062616";	3	24310495	24311212
"XLOC_042014";	"TCONS_00062617";	3	26137677	26138170
"XLOC_042015";	"TCONS_00060782";	3	26716005	26716689
"XLOC_042022";	"TCONS_00061829";	3	27719693	27720237
"XLOC_042025";	"TCONS_00063331";	3	28956686	28957727
"XLOC_042032";	"TCONS_00060791";	3	30711526	30712632
"XLOC_042034";	"TCONS_00060793";	3	31064343	31065708
"XLOC_042040";	"TCONS_00061832";	3	32694504	32694795
"XLOC_042042";	"TCONS_00063334";	3	32842355	32843514
"XLOC_042261";	"TCONS_00072023";	4	2061594	2061653
"XLOC_042445";	"TCONS_00072775";	4	4752576	4753216
"XLOC_042445";	"TCONS_00072037";	4	4756214	4757553
"XLOC_042550";	"TCONS_00072046";	4	6011851	6012465
"XLOC_042608";	"TCONS_00063980";	4	6683382	6683489
"XLOC_042639";	"TCONS_00073368";	4	7081527	7084561
"XLOC_042938";	"TCONS_00072073";	4	11134319	11134608
"XLOC_042939";	"TCONS_00072074";	4	11135740	11137581
"XLOC_043006";	"TCONS_00072806";	4	12045410	12045733
"XLOC_043035";	"TCONS_00064465";	4	12397920	12398963
"XLOC_043129";	"TCONS_00072088";	4	13583063	13583520
"XLOC_043130";	"TCONS_00064570";	4	13586136	13586159
"XLOC_043130";	"TCONS_00072809";	4	13588721	13589210
"XLOC_043288";	"TCONS_00072097";	4	15488647	15488734
"XLOC_043288";	"TCONS_00073391";	4	15488668	15488734
"XLOC_043361";	"TCONS_00064826";	4	16402112	16402302
"XLOC_043374";	"TCONS_00073395";	4	16543318	16543766
"XLOC_043426";	"TCONS_00072822";	4	17087462	17087827
"XLOC_043426";	"TCONS_00072107";	4	17087473	17087827
"XLOC_043518";	"TCONS_00072112";	4	18248005	18248027
"XLOC_043518";	"TCONS_00065007";	4	18248067	18248342
"XLOC_043518";	"TCONS_00065008";	4	18248116	18248342
"XLOC_043518";	"TCONS_00072113";	4	18248123	18248342
"XLOC_043592";	"TCONS_00073406";	4	18958308	18958482
"XLOC_043599";	"TCONS_00073408";	4	19042625	19043129
"XLOC_043599";	"TCONS_00065103";	4	19042677	19043129
"XLOC_043651";	"TCONS_00073412";	4	19443695	19443745
"XLOC_043805";	"TCONS_00073422";	4	20726888	20727756
"XLOC_044020";	"TCONS_00073435";	4	22409181	22410039
"XLOC_044058";	"TCONS_00072876";	4	22760082	22760557
"XLOC_044195";	"TCONS_00072885";	4	23814914	23815510
"XLOC_044195";	"TCONS_00073444";	4	23814965	23815826
"XLOC_044197";	"TCONS_00072187";	4	23820831	23821367
"XLOC_044272";	"TCONS_00065948";	4	24454713	24455275
"XLOC_044272";	"TCONS_00072197";	4	24454785	24455275
"XLOC_044272";	"TCONS_00072196";	4	24454785	24455275
"XLOC_044272";	"TCONS_00073449";	4	24456160	24456354
"XLOC_044340";	"TCONS_00072213";	4	25023853	25024615
"XLOC_044579";	"TCONS_00072241";	4	27210056	27210364
"XLOC_044590";	"TCONS_00073474";	4	27348721	27349350
"XLOC_045010";	"TCONS_00073500";	4	31081233	31081257
"XLOC_045010";	"TCONS_00072965";	4	31082774	31083341
"XLOC_045100";	"TCONS_00067045";	4	31642628	31643102
"XLOC_045279";	"TCONS_00067275";	4	32974722	32975234
"XLOC_045279";	"TCONS_00072991";	4	32974865	32975483
"XLOC_045394";	"TCONS_00067433";	4	34022595	34022700
"XLOC_045394";	"TCONS_00072998";	4	34022665	34022700
"XLOC_045394";	"TCONS_00073533";	4	34023386	34024165
"XLOC_045439";	"TCONS_00073003";	4	34431926	34431955
"XLOC_045450";	"TCONS_00073539";	4	34536936	34537084
"XLOC_045808";	"TCONS_00067957";	4	2706052	2707439
"XLOC_045809";	"TCONS_00073566";	4	2728429	2728473
"XLOC_045809";	"TCONS_00073028";	4	2728957	2729153
"XLOC_045875";	"TCONS_00072364";	4	3853163	3853443
"XLOC_045903";	"TCONS_00073568";	4	4358807	4359131
"XLOC_045904";	"TCONS_00073569";	4	4359302	4359725
"XLOC_045910";	"TCONS_00068070";	4	4422539	4423103
"XLOC_045944";	"TCONS_00072367";	4	4772007	4772094
"XLOC_046106";	"TCONS_00073043";	4	6943348	6943849
"XLOC_046121";	"TCONS_00072378";	4	7081774	7082350
"XLOC_046123";	"TCONS_00068312";	4	7086904	7087446
"XLOC_046147";	"TCONS_00072382";	4	7469290	7469856
"XLOC_046300";	"TCONS_00072392";	4	9289197	9289563
"XLOC_046300";	"TCONS_00068514";	4	9289238	9289578
"XLOC_046381";	"TCONS_00073583";	4	10699499	10699658
"XLOC_046557";	"TCONS_00068814";	4	13344432	13344688
"XLOC_046557";	"TCONS_00073066";	4	13344433	13344657
"XLOC_046569";	"TCONS_00073592";	4	13586418	13589159
"XLOC_046756";	"TCONS_00073074";	4	16151575	16151932
"XLOC_046817";	"TCONS_00073600";	4	16861910	16862648
"XLOC_046817";	"TCONS_00069119";	4	16862076	16862648
"XLOC_046817";	"TCONS_00073079";	4	16862138	16862648
"XLOC_046817";	"TCONS_00073078";	4	16862138	16862648
"XLOC_046817";	"TCONS_00073080";	4	16863509	16864106
"XLOC_046817";	"TCONS_00069121";	4	16863746	16864106
"XLOC_046817";	"TCONS_00069120";	4	16863746	16864106
"XLOC_046817";	"TCONS_00072435";	4	16863808	16864106
"XLOC_046817";	"TCONS_00073601";	4	16863814	16864106
"XLOC_046817";	"TCONS_00073602";	4	16863814	16864106
"XLOC_046860";	"TCONS_00072436";	4	17425072	17425216
"XLOC_046945";	"TCONS_00073087";	4	18481645	18481690
"XLOC_046982";	"TCONS_00073089";	4	18880501	18880931
"XLOC_046982";	"TCONS_00073090";	4	18880501	18880900
"XLOC_047385";	"TCONS_00072489";	4	22410271	22410919
"XLOC_047501";	"TCONS_00073144";	4	23382148	23382941
"XLOC_047506";	"TCONS_00072503";	4	23431316	23431868
"XLOC_047570";	"TCONS_00073152";	4	23888456	23889551
"XLOC_047709";	"TCONS_00073667";	4	24983145	24983890
"XLOC_047709";	"TCONS_00073173";	4	24984409	24984714
"XLOC_047713";	"TCONS_00072532";	4	25033750	25034260
"XLOC_047799";	"TCONS_00073679";	4	25649926	25650458
"XLOC_048130";	"TCONS_00070805";	4	28575790	28576427
"XLOC_048252";	"TCONS_00072601";	4	29676991	29677694
"XLOC_048276";	"TCONS_00072609";	4	29973307	29973993
"XLOC_048336";	"TCONS_00071066";	4	30457538	30458948
"XLOC_048336";	"TCONS_00071065";	4	30457538	30458341
"XLOC_048355";	"TCONS_00072627";	4	30635317	30635456
"XLOC_048355";	"TCONS_00073239";	4	30635581	30635606
"XLOC_048428";	"TCONS_00072641";	4	31203859	31205845
"XLOC_048698";	"TCONS_00073757";	4	33351893	33352534
"XLOC_048698";	"TCONS_00073758";	4	33351893	33352196
"XLOC_048846";	"TCONS_00071745";	4	34406039	34406349
"XLOC_048957";	"TCONS_00073792";	4	35264933	35265293
"XLOC_048957";	"TCONS_00073791";	4	35264933	35265293
"XLOC_048970";	"TCONS_00072717";	4	35393167	35393367
"XLOC_048992";	"TCONS_00073308";	4	1701804	1702006
"XLOC_049003";	"TCONS_00073309";	4	5924049	5924606
"XLOC_049007";	"TCONS_00071944";	4	6504753	6505187
"XLOC_049011";	"TCONS_00072724";	4	6952702	6953025
"XLOC_049015";	"TCONS_00073311";	4	7357551	7357984
"XLOC_049019";	"TCONS_00073312";	4	8276334	8276492
"XLOC_049021";	"TCONS_00073313";	4	9230006	9230361
"XLOC_049024";	"TCONS_00073800";	4	9549048	9549271
"XLOC_049031";	"TCONS_00073318";	4	11631885	11632231
"XLOC_049035";	"TCONS_00072727";	4	13000408	13001633
"XLOC_049036";	"TCONS_00073319";	4	13343620	13343795
"XLOC_049037";	"TCONS_00073320";	4	13352183	13352346
"XLOC_049042";	"TCONS_00071958";	4	14160046	14160479
"XLOC_049051";	"TCONS_00072730";	4	16371949	16372560
"XLOC_049053";	"TCONS_00071963";	4	16432057	16432417
"XLOC_049055";	"TCONS_00073805";	4	16785961	16786727
"XLOC_049057";	"TCONS_00073327";	4	16871873	16872235
"XLOC_049060";	"TCONS_00071967";	4	17881268	17881708
"XLOC_049061";	"TCONS_00072732";	4	18246234	18247649
"XLOC_049068";	"TCONS_00073806";	4	19902726	19903889
"XLOC_049070";	"TCONS_00071974";	4	19983851	19985305
"XLOC_049079";	"TCONS_00072734";	4	22005984	22006404
"XLOC_049080";	"TCONS_00072735";	4	22176852	22177711
"XLOC_049092";	"TCONS_00073808";	4	23888181	23889152
"XLOC_049099";	"TCONS_00073334";	4	24755861	24756546
"XLOC_049100";	"TCONS_00072739";	4	24984107	24985486
"XLOC_049101";	"TCONS_00071994";	4	25257527	25257905
"XLOC_049105";	"TCONS_00073335";	4	26223597	26224038
"XLOC_049111";	"TCONS_00072000";	4	27169300	27169833
"XLOC_049113";	"TCONS_00072002";	4	27176883	27177426
"XLOC_049115";	"TCONS_00073336";	4	27350826	27351427
"XLOC_049118";	"TCONS_00072745";	4	28283468	28283648
"XLOC_049124";	"TCONS_00072747";	4	29054012	29055183
"XLOC_049125";	"TCONS_00072748";	4	29055365	29055777
"XLOC_049126";	"TCONS_00072749";	4	29146592	29147040
"XLOC_049133";	"TCONS_00072751";	4	30367410	30368721
"XLOC_049135";	"TCONS_00072014";	4	30459036	30461116
"XLOC_049142";	"TCONS_00073339";	4	33379076	33380532
"XLOC_049149";	"TCONS_00073341";	4	34404751	34405717
"XLOC_049153";	"TCONS_00073816";	4	34807141	34807878
"XLOC_049195";	"TCONS_00073870";	5	361200	361443
"XLOC_049285";	"TCONS_00073987";	5	962422	963355
"XLOC_049285";	"TCONS_00081449";	5	963072	964596
"XLOC_049285";	"TCONS_00073989";	5	964565	965617
"XLOC_049285";	"TCONS_00081450";	5	964806	964920
"XLOC_049288";	"TCONS_00081451";	5	973729	974446
"XLOC_049330";	"TCONS_00081454";	5	1409019	1409612
"XLOC_049330";	"TCONS_00082596";	5	1412847	1415028
"XLOC_049485";	"TCONS_00082608";	5	2744578	2744666
"XLOC_049616";	"TCONS_00074426";	5	3837121	3837452
"XLOC_049616";	"TCONS_00081479";	5	3837442	3837868
"XLOC_049725";	"TCONS_00082620";	5	5120410	5121611
"XLOC_050015";	"TCONS_00082630";	5	8086785	8087280
"XLOC_050039";	"TCONS_00082131";	5	8496757	8497722
"XLOC_050039";	"TCONS_00082132";	5	8496757	8497257
"XLOC_050039";	"TCONS_00081515";	5	8496766	8497257
"XLOC_050039";	"TCONS_00074936";	5	8496770	8497257
"XLOC_050068";	"TCONS_00074975";	5	8948257	8949195
"XLOC_050160";	"TCONS_00082639";	5	10404214	10404364
"XLOC_050160";	"TCONS_00082640";	5	10404214	10404364
"XLOC_050292";	"TCONS_00082151";	5	12687735	12688379
"XLOC_050307";	"TCONS_00081537";	5	12926422	12929177
"XLOC_050307";	"TCONS_00081538";	5	12926422	12927914
"XLOC_050307";	"TCONS_00081536";	5	12926422	12926923
"XLOC_050307";	"TCONS_00082153";	5	12926422	12926923
"XLOC_050307";	"TCONS_00082649";	5	12926433	12926923
"XLOC_050307";	"TCONS_00082648";	5	12926433	12926923
"XLOC_050307";	"TCONS_00082650";	5	12930690	12931249
"XLOC_050313";	"TCONS_00075255";	5	12994003	12994361
"XLOC_050395";	"TCONS_00081546";	5	13919906	13920129
"XLOC_050395";	"TCONS_00082161";	5	13925223	13926850
"XLOC_050409";	"TCONS_00075382";	5	14175982	14177124
"XLOC_050437";	"TCONS_00081554";	5	14520547	14522696
"XLOC_050437";	"TCONS_00082164";	5	14520618	14520652
"XLOC_050766";	"TCONS_00081579";	5	18385129	18385879
"XLOC_050833";	"TCONS_00081586";	5	19093535	19095845
"XLOC_050833";	"TCONS_00075902";	5	19093537	19095759
"XLOC_051409";	"TCONS_00082234";	5	24018883	24021246
"XLOC_051409";	"TCONS_00082713";	5	24019522	24020713
"XLOC_051409";	"TCONS_00082235";	5	24019547	24020933
"XLOC_051409";	"TCONS_00082714";	5	24020666	24020713
"XLOC_051409";	"TCONS_00082715";	5	24020698	24020933
"XLOC_051409";	"TCONS_00082236";	5	24021301	24021786
"XLOC_051461";	"TCONS_00082243";	5	24416608	24417087
"XLOC_051731";	"TCONS_00081700";	5	26623155	26624133
"XLOC_051731";	"TCONS_00082748";	5	26623380	26624012
"XLOC_051801";	"TCONS_00082281";	5	27085247	27085376
"XLOC_051801";	"TCONS_00077108";	5	27086321	27086366
"XLOC_051814";	"TCONS_00082760";	5	27205584	27205622
"XLOC_051873";	"TCONS_00082287";	5	27622145	27622308
"XLOC_051960";	"TCONS_00077317";	5	28302344	28302566
"XLOC_052054";	"TCONS_00077438";	5	29064587	29065052
"XLOC_052549";	"TCONS_00078074";	5	3357460	3357934
"XLOC_052776";	"TCONS_00078347";	5	5455771	5456135
"XLOC_053095";	"TCONS_00082371";	5	8917439	8917846
"XLOC_053097";	"TCONS_00082373";	5	8923343	8923727
"XLOC_053199";	"TCONS_00081831";	5	10531508	10531874
"XLOC_053199";	"TCONS_00081830";	5	10531508	10531874
"XLOC_053199";	"TCONS_00082847";	5	10531513	10531874
"XLOC_053199";	"TCONS_00082846";	5	10531513	10531874
"XLOC_053199";	"TCONS_00078847";	5	10531518	10531874
"XLOC_053199";	"TCONS_00078845";	5	10531518	10531874
"XLOC_053199";	"TCONS_00082377";	5	10531542	10531874
"XLOC_053199";	"TCONS_00082848";	5	10532165	10532691
"XLOC_053199";	"TCONS_00082849";	5	10532165	10532951
"XLOC_053199";	"TCONS_00082378";	5	10532187	10533686
"XLOC_053199";	"TCONS_00081832";	5	10532453	10532691
"XLOC_053199";	"TCONS_00078849";	5	10532531	10532691
"XLOC_053484";	"TCONS_00081856";	5	14493745	14493820
"XLOC_053738";	"TCONS_00081886";	5	17119535	17119882
"XLOC_053738";	"TCONS_00082425";	5	17119556	17119882
"XLOC_053738";	"TCONS_00082879";	5	17119567	17119882
"XLOC_053738";	"TCONS_00082426";	5	17119956	17120381
"XLOC_053738";	"TCONS_00081887";	5	17120101	17120493
"XLOC_053868";	"TCONS_00081896";	5	18307178	18307235
"XLOC_054011";	"TCONS_00079824";	5	19530797	19530829
"XLOC_054158";	"TCONS_00082455";	5	20981089	20981575
"XLOC_054453";	"TCONS_00080412";	5	23634366	23634394
"XLOC_054453";	"TCONS_00082490";	5	23634745	23635547
"XLOC_054483";	"TCONS_00082493";	5	23876322	23876633
"XLOC_054562";	"TCONS_00082500";	5	24453230	24455078
"XLOC_054562";	"TCONS_00081968";	5	24453230	24455078
"XLOC_054607";	"TCONS_00080612";	5	24863506	24863858
"XLOC_054907";	"TCONS_00082526";	5	27528498	27529818
"XLOC_055091";	"TCONS_00082023";	5	29064803	29065052
"XLOC_055104";	"TCONS_00081254";	5	29187739	29187878
"XLOC_055104";	"TCONS_00081252";	5	29187739	29187878
"XLOC_055104";	"TCONS_00081255";	5	29187756	29189368
"XLOC_055180";	"TCONS_00082047";	5	528570	529086
"XLOC_055192";	"TCONS_00082559";	5	2655684	2657244
"XLOC_055196";	"TCONS_00081372";	5	3003379	3003891
"XLOC_055215";	"TCONS_00082055";	5	7980691	7981291
"XLOC_055217";	"TCONS_00081385";	5	8633247	8633838
"XLOC_055218";	"TCONS_00081386";	5	8634020	8638216
"XLOC_055219";	"TCONS_00081387";	5	8638462	8639253
"XLOC_055220";	"TCONS_00083002";	5	8921540	8922292
"XLOC_055221";	"TCONS_00083003";	5	8922591	8923220
"XLOC_055227";	"TCONS_00082058";	5	10617643	10617868
"XLOC_055229";	"TCONS_00082565";	5	10842090	10842400
"XLOC_055232";	"TCONS_00082059";	5	10920960	10921581
"XLOC_055233";	"TCONS_00082567";	5	10954354	10955237
"XLOC_055236";	"TCONS_00082568";	5	11710816	11711497
"XLOC_055253";	"TCONS_00083005";	5	16863537	16864293
"XLOC_055261";	"TCONS_00082069";	5	19710205	19710439
"XLOC_055264";	"TCONS_00082572";	5	20769726	20770000
"XLOC_055266";	"TCONS_00082072";	5	21047965	21048205
"XLOC_055270";	"TCONS_00082573";	5	21939285	21939651
"XLOC_055284";	"TCONS_00083009";	5	24492450	24493013
"XLOC_055295";	"TCONS_00083011";	5	27092350	27092932
"XLOC_055303";	"TCONS_00083013";	5	28592879	28594065
"XLOC_055309";	"TCONS_00082580";	5	29188037	29189106
"XLOC_055309";	"TCONS_00082078";	5	29188940	29189354
"XLOC_055526";	"TCONS_00091079";	6	1805030	1805215
"XLOC_055526";	"TCONS_00091697";	6	1805050	1805215
"XLOC_055526";	"TCONS_00092210";	6	1805797	1806019
"XLOC_055631";	"TCONS_00091705";	6	2582620	2583296
"XLOC_056021";	"TCONS_00092260";	6	5630914	5631739
"XLOC_056021";	"TCONS_00092261";	6	5630914	5631992
"XLOC_056191";	"TCONS_00091747";	6	7118814	7119410
"XLOC_056210";	"TCONS_00091146";	6	7253900	7254303
"XLOC_056210";	"TCONS_00092269";	6	7253914	7254303
"XLOC_056589";	"TCONS_00084586";	6	11308531	11308582
"XLOC_056589";	"TCONS_00091176";	6	11309366	11310277
"XLOC_056770";	"TCONS_00091787";	6	13440593	13441303
"XLOC_056880";	"TCONS_00092298";	6	14924924	14925385
"XLOC_056880";	"TCONS_00092297";	6	14924924	14925385
"XLOC_056880";	"TCONS_00092299";	6	14924924	14925385
"XLOC_056880";	"TCONS_00091790";	6	14925506	14925773
"XLOC_057115";	"TCONS_00091218";	6	18001099	18002385
"XLOC_057235";	"TCONS_00085339";	6	19523341	19523721
"XLOC_057311";	"TCONS_00091815";	6	20369328	20369937
"XLOC_057476";	"TCONS_00085618";	6	22146470	22146568
"XLOC_057487";	"TCONS_00092324";	6	22266844	22267189
"XLOC_057611";	"TCONS_00091825";	6	23533873	23534060
"XLOC_057611";	"TCONS_00091826";	6	23540132	23540614
"XLOC_057715";	"TCONS_00085899";	6	24300881	24301708
"XLOC_057715";	"TCONS_00091244";	6	24300885	24301708
"XLOC_057794";	"TCONS_00092330";	6	25046072	25047164
"XLOC_058050";	"TCONS_00086301";	6	27346160	27347228
"XLOC_058050";	"TCONS_00092344";	6	27347020	27347228
"XLOC_058570";	"TCONS_00091342";	6	463966	464013
"XLOC_058622";	"TCONS_00087051";	6	893133	893539
"XLOC_058622";	"TCONS_00087050";	6	893133	893819
"XLOC_058622";	"TCONS_00087049";	6	893133	893539
"XLOC_058963";	"TCONS_00091938";	6	3471876	3471939
"XLOC_059205";	"TCONS_00091406";	6	5527887	5527974
"XLOC_059282";	"TCONS_00092440";	6	6106220	6106277
"XLOC_059282";	"TCONS_00091415";	6	6106445	6106541
"XLOC_059282";	"TCONS_00087895";	6	6106469	6106541
"XLOC_059378";	"TCONS_00088013";	6	6763351	6763868
"XLOC_059800";	"TCONS_00088510";	6	10930834	10931234
"XLOC_059893";	"TCONS_00092478";	6	12014666	12015284
"XLOC_059953";	"TCONS_00092007";	6	12521740	12521934
"XLOC_059953";	"TCONS_00088693";	6	12521771	12521934
"XLOC_059953";	"TCONS_00092481";	6	12521878	12522411
"XLOC_060131";	"TCONS_00092026";	6	14950747	14950825
"XLOC_060194";	"TCONS_00092038";	6	15989058	15989271
"XLOC_060293";	"TCONS_00092497";	6	17225931	17226191
"XLOC_060634";	"TCONS_00089527";	6	21153267	21153297
"XLOC_060747";	"TCONS_00091547";	6	22258789	22258977
"XLOC_060818";	"TCONS_00091550";	6	23013164	23013783
"XLOC_060840";	"TCONS_00091553";	6	23212376	23212792
"XLOC_060921";	"TCONS_00092087";	6	23957032	23957405
"XLOC_061011";	"TCONS_00089980";	6	24832073	24832478
"XLOC_061034";	"TCONS_00092097";	6	25020282	25020626
"XLOC_061130";	"TCONS_00092540";	6	25935467	25935508
"XLOC_061373";	"TCONS_00090450";	6	27999436	27999922
"XLOC_061446";	"TCONS_00091616";	6	28695057	28695788
"XLOC_061602";	"TCONS_00092157";	6	30115978	30117224
"XLOC_061602";	"TCONS_00092158";	6	30116231	30116588
"XLOC_061697";	"TCONS_00092165";	6	30809145	30809539
"XLOC_061697";	"TCONS_00090867";	6	30812227	30812275
"XLOC_061697";	"TCONS_00092583";	6	30812811	30812923
"XLOC_061697";	"TCONS_00090868";	6	30815396	30815544
"XLOC_061759";	"TCONS_00090957";	6	463162	463560
"XLOC_061762";	"TCONS_00090958";	6	1222938	1223557
"XLOC_061763";	"TCONS_00092174";	6	2095811	2097829
"XLOC_061767";	"TCONS_00092176";	6	2570286	2571131
"XLOC_061772";	"TCONS_00092178";	6	3100448	3101628
"XLOC_061783";	"TCONS_00092594";	6	5777112	5777450
"XLOC_061786";	"TCONS_00091655";	6	6336602	6337123
"XLOC_061790";	"TCONS_00090974";	6	6777242	6777806
"XLOC_061794";	"TCONS_00092179";	6	7551153	7552150
"XLOC_061802";	"TCONS_00091660";	6	8459271	8459546
"XLOC_061803";	"TCONS_00091661";	6	9186372	9187748
"XLOC_061803";	"TCONS_00090981";	6	9187300	9188554
"XLOC_061804";	"TCONS_00091662";	6	9188815	9189386
"XLOC_061807";	"TCONS_00092181";	6	9875855	9876055
"XLOC_061808";	"TCONS_00092598";	6	9876128	9876414
"XLOC_061812";	"TCONS_00092600";	6	10386566	10387266
"XLOC_061833";	"TCONS_00092605";	6	13380355	13381033
"XLOC_061842";	"TCONS_00092607";	6	15293743	15293993
"XLOC_061846";	"TCONS_00091666";	6	15628388	15628547
"XLOC_061848";	"TCONS_00092608";	6	15989973	15990586
"XLOC_061851";	"TCONS_00092609";	6	16700934	16701382
"XLOC_061858";	"TCONS_00092189";	6	18836511	18837024
"XLOC_061862";	"TCONS_00091019";	6	19172252	19172996
"XLOC_061868";	"TCONS_00092190";	6	19948574	19949240
"XLOC_061901";	"TCONS_00092619";	6	27662725	27664056
"XLOC_061902";	"TCONS_00092195";	6	27944950	27945728
"XLOC_061914";	"TCONS_00091677";	6	30542757	30543151
"XLOC_062043";	"TCONS_00100530";	7	1146809	1147101
"XLOC_062221";	"TCONS_00101001";	7	2531348	2531447
"XLOC_062379";	"TCONS_00099959";	7	3781214	3781384
"XLOC_062426";	"TCONS_00101008";	7	4175422	4175613
"XLOC_062435";	"TCONS_00093259";	7	4253636	4253682
"XLOC_062483";	"TCONS_00101017";	7	4722938	4723428
"XLOC_062509";	"TCONS_00093356";	7	4982723	4983515
"XLOC_062566";	"TCONS_00100569";	7	5474595	5475453
"XLOC_062606";	"TCONS_00100575";	7	5821964	5822361
"XLOC_062614";	"TCONS_00093489";	7	5875796	5875983
"XLOC_062634";	"TCONS_00093523";	7	6015506	6015561
"XLOC_062967";	"TCONS_00100032";	7	10176989	10178023
"XLOC_063112";	"TCONS_00101056";	7	11849276	11849287
"XLOC_063130";	"TCONS_00101057";	7	12335446	12336079
"XLOC_063130";	"TCONS_00100609";	7	12335725	12336078
"XLOC_063289";	"TCONS_00101068";	7	14681572	14681934
"XLOC_063289";	"TCONS_00100623";	7	14681770	14682371
"XLOC_063301";	"TCONS_00101072";	7	14801070	14801182
"XLOC_063663";	"TCONS_00100107";	7	19362759	19362909
"XLOC_063668";	"TCONS_00100108";	7	19385748	19386183
"XLOC_063999";	"TCONS_00100133";	7	22458223	22458474
"XLOC_064147";	"TCONS_00095364";	7	23632793	23633034
"XLOC_064327";	"TCONS_00100711";	7	25213330	25213544
"XLOC_064550";	"TCONS_00100720";	7	26952293	26952837
"XLOC_064683";	"TCONS_00100731";	7	28051871	28051944
"XLOC_064717";	"TCONS_00096088";	7	28263139	28263247
"XLOC_064717";	"TCONS_00101158";	7	28266767	28267419
"XLOC_064842";	"TCONS_00096260";	7	29328855	29328961
"XLOC_065015";	"TCONS_00096477";	7	1090690	1091109
"XLOC_065619";	"TCONS_00100300";	7	6959087	6959580
"XLOC_065774";	"TCONS_00100308";	7	8680642	8680682
"XLOC_066124";	"TCONS_00097795";	7	13116698	13116982
"XLOC_066150";	"TCONS_00100340";	7	13320310	13320331
"XLOC_066150";	"TCONS_00100836";	7	13320324	13320331
"XLOC_066150";	"TCONS_00100341";	7	13320408	13321004
"XLOC_066373";	"TCONS_00098091";	7	16216384	16216426
"XLOC_066373";	"TCONS_00100353";	7	16216418	16216426
"XLOC_066466";	"TCONS_00100360";	7	17421329	17421580
"XLOC_066568";	"TCONS_00100862";	7	18545644	18545926
"XLOC_066568";	"TCONS_00101247";	7	18545751	18545926
"XLOC_066568";	"TCONS_00100371";	7	18545776	18545926
"XLOC_066568";	"TCONS_00100370";	7	18545776	18545926
"XLOC_066628";	"TCONS_00101250";	7	19193560	19193584
"XLOC_066628";	"TCONS_00101249";	7	19193560	19193584
"XLOC_066628";	"TCONS_00098391";	7	19193567	19193584
"XLOC_066628";	"TCONS_00100865";	7	19193573	19193584
"XLOC_066628";	"TCONS_00098393";	7	19193663	19194435
"XLOC_066628";	"TCONS_00100377";	7	19193865	19194435
"XLOC_066628";	"TCONS_00098394";	7	19194635	19194932
"XLOC_066628";	"TCONS_00100379";	7	19195759	19195790
"XLOC_066661";	"TCONS_00101254";	7	19476987	19478783
"XLOC_066973";	"TCONS_00098797";	7	22443676	22444319
"XLOC_067184";	"TCONS_00100428";	7	24214343	24214366
"XLOC_067231";	"TCONS_00100432";	7	24583780	24583931
"XLOC_067436";	"TCONS_00099361";	7	26445636	26446519
"XLOC_067454";	"TCONS_00100454";	7	26649492	26649531
"XLOC_067454";	"TCONS_00101301";	7	26649572	26649878
"XLOC_067535";	"TCONS_00100928";	7	27533485	27535330
"XLOC_067574";	"TCONS_00100932";	7	27832596	27832659
"XLOC_067654";	"TCONS_00099640";	7	28460955	28461072
"XLOC_067683";	"TCONS_00099683";	7	28740114	28740390
"XLOC_067697";	"TCONS_00099704";	7	28835110	28835521
"XLOC_067697";	"TCONS_00100484";	7	28835304	28835539
"XLOC_067697";	"TCONS_00099705";	7	28837887	28837975
"XLOC_067742";	"TCONS_00099756";	7	29159060	29159474
"XLOC_067808";	"TCONS_00099849";	7	207773	208136
"XLOC_067811";	"TCONS_00100951";	7	1133840	1134306
"XLOC_067812";	"TCONS_00100952";	7	1134520	1135656
"XLOC_067815";	"TCONS_00100953";	7	1923474	1925010
"XLOC_067822";	"TCONS_00100498";	7	3313412	3313879
"XLOC_067826";	"TCONS_00100500";	7	4098016	4098671
"XLOC_067828";	"TCONS_00101338";	7	4419388	4421000
"XLOC_067831";	"TCONS_00101339";	7	4991356	4992518
"XLOC_067832";	"TCONS_00099859";	7	4993304	4994214
"XLOC_067846";	"TCONS_00099866";	7	9081722	9082484
"XLOC_067859";	"TCONS_00101344";	7	13484307	13485042
"XLOC_067862";	"TCONS_00101347";	7	14417338	14417681
"XLOC_067864";	"TCONS_00100966";	7	15753274	15753554
"XLOC_067865";	"TCONS_00100505";	7	16070884	16071304
"XLOC_067869";	"TCONS_00101348";	7	17080213	17080424
"XLOC_067880";	"TCONS_00099887";	7	19474111	19476721
"XLOC_067887";	"TCONS_00100509";	7	20674616	20674850
"XLOC_067889";	"TCONS_00100971";	7	21207662	21207945
"XLOC_067895";	"TCONS_00100511";	7	22806869	22807380
"XLOC_067900";	"TCONS_00099896";	7	24174913	24175598
"XLOC_067901";	"TCONS_00099897";	7	24185450	24186078
"XLOC_067911";	"TCONS_00100516";	7	25844909	25845681
"XLOC_067917";	"TCONS_00099906";	7	26520038	26520580
"XLOC_067941";	"TCONS_00109321";	8	46886	46986
"XLOC_067941";	"TCONS_00109322";	8	46922	47231
"XLOC_067941";	"TCONS_00109323";	8	46935	46986
"XLOC_068242";	"TCONS_00108883";	8	2775523	2775725
"XLOC_068250";	"TCONS_00101740";	8	2878899	2879371
"XLOC_068252";	"TCONS_00101742";	8	2885551	2887191
"XLOC_068252";	"TCONS_00101743";	8	2885551	2887191
"XLOC_068361";	"TCONS_00108901";	8	3792096	3797885
"XLOC_068361";	"TCONS_00109351";	8	3798055	3798321
"XLOC_068442";	"TCONS_00108909";	8	4487758	4488181
"XLOC_068442";	"TCONS_00101992";	8	4487759	4488247
"XLOC_068442";	"TCONS_00101993";	8	4487772	4487857
"XLOC_068442";	"TCONS_00109355";	8	4487805	4487857
"XLOC_068442";	"TCONS_00108371";	8	4492067	4493458
"XLOC_068442";	"TCONS_00108912";	8	4492365	4493458
"XLOC_068885";	"TCONS_00108413";	8	8972550	8975667
"XLOC_069185";	"TCONS_00108970";	8	12130126	12131050
"XLOC_069185";	"TCONS_00108971";	8	12140331	12141603
"XLOC_069185";	"TCONS_00109388";	8	12141000	12142482
"XLOC_069206";	"TCONS_00109389";	8	12365621	12366246
"XLOC_069275";	"TCONS_00108444";	8	13481741	13482341
"XLOC_069275";	"TCONS_00108980";	8	13481779	13482512
"XLOC_069275";	"TCONS_00109397";	8	13482639	13484045
"XLOC_069324";	"TCONS_00109400";	8	14289472	14292502
"XLOC_069327";	"TCONS_00108448";	8	14312083	14313701
"XLOC_069327";	"TCONS_00108984";	8	14315633	14316791
"XLOC_069328";	"TCONS_00108450";	8	14317615	14319414
"XLOC_069349";	"TCONS_00109403";	8	14518053	14518280
"XLOC_069964";	"TCONS_00103818";	8	20998650	20998674
"XLOC_069976";	"TCONS_00109014";	8	21092864	21093071
"XLOC_070392";	"TCONS_00104349";	8	24892239	24892765
"XLOC_070483";	"TCONS_00109056";	8	25574326	25575889
"XLOC_071287";	"TCONS_00105506";	8	3792109	3797849
"XLOC_071287";	"TCONS_00105505";	8	3792109	3796860
"XLOC_071363";	"TCONS_00109131";	8	4545866	4546070
"XLOC_071394";	"TCONS_00109524";	8	4852852	4854289
"XLOC_071486";	"TCONS_00108633";	8	5683409	5683803
"XLOC_071487";	"TCONS_00108634";	8	5685060	5685955
"XLOC_071487";	"TCONS_00108635";	8	5685060	5685955
"XLOC_071488";	"TCONS_00109527";	8	5702380	5702605
"XLOC_071631";	"TCONS_00109531";	8	7610406	7610705
"XLOC_071631";	"TCONS_00109144";	8	7611107	7611398
"XLOC_071674";	"TCONS_00109533";	8	7985855	7987547
"XLOC_071674";	"TCONS_00105962";	8	7987553	7987605
"XLOC_071839";	"TCONS_00106151";	8	9907307	9907687
"XLOC_071839";	"TCONS_00106170";	8	10084821	10085143
"XLOC_071839";	"TCONS_00109539";	8	10084932	10085143
"XLOC_071839";	"TCONS_00109155";	8	10085021	10085143
"XLOC_072041";	"TCONS_00106395";	8	12365794	12365794
"XLOC_072045";	"TCONS_00109552";	8	12405421	12405637
"XLOC_072045";	"TCONS_00106402";	8	12405608	12405637
"XLOC_072098";	"TCONS_00109557";	8	13452667	13453575
"XLOC_072166";	"TCONS_00108695";	8	14585300	14585697
"XLOC_072166";	"TCONS_00106552";	8	14585325	14585697
"XLOC_072805";	"TCONS_00107320";	8	21921991	21922111
"XLOC_072805";	"TCONS_00108745";	8	21922003	21922111
"XLOC_072805";	"TCONS_00109602";	8	21922370	21922406
"XLOC_072808";	"TCONS_00109603";	8	21964195	21964337
"XLOC_072808";	"TCONS_00109224";	8	21966999	21967332
"XLOC_072808";	"TCONS_00109225";	8	21970141	21970972
"XLOC_072808";	"TCONS_00109226";	8	21971492	21972985
"XLOC_072836";	"TCONS_00107365";	8	22285698	22285785
"XLOC_073187";	"TCONS_00109628";	8	25574421	25575457
"XLOC_073200";	"TCONS_00109630";	8	25666676	25667117
"XLOC_073200";	"TCONS_00107823";	8	25666795	25667117
"XLOC_073200";	"TCONS_00109260";	8	25666995	25667117
"XLOC_073200";	"TCONS_00109631";	8	25674141	25674673
"XLOC_073200";	"TCONS_00109632";	8	25674806	25675026
"XLOC_073200";	"TCONS_00108790";	8	25674980	25675026
"XLOC_073359";	"TCONS_00108802";	8	26929722	26930228
"XLOC_073536";	"TCONS_00108234";	8	28439871	28441009
"XLOC_073537";	"TCONS_00109290";	8	619924	620352
"XLOC_073540";	"TCONS_00108238";	8	1081954	1082126
"XLOC_073542";	"TCONS_00108240";	8	1850230	1851009
"XLOC_073543";	"TCONS_00109654";	8	1982388	1982561
"XLOC_073544";	"TCONS_00109655";	8	2224366	2224759
"XLOC_073546";	"TCONS_00109291";	8	2553974	2554996
"XLOC_073552";	"TCONS_00109292";	8	3820401	3821220
"XLOC_073554";	"TCONS_00109293";	8	3955357	3955864
"XLOC_073556";	"TCONS_00108248";	8	4100152	4100505
"XLOC_073565";	"TCONS_00109657";	8	4520854	4521488
"XLOC_073585";	"TCONS_00109661";	8	10276263	10276777
"XLOC_073586";	"TCONS_00109662";	8	10504082	10504577
"XLOC_073588";	"TCONS_00108268";	8	11271205	11271830
"XLOC_073591";	"TCONS_00108271";	8	11871717	11872018
"XLOC_073593";	"TCONS_00109299";	8	12652751	12652923
"XLOC_073595";	"TCONS_00108837";	8	13452640	13453595
"XLOC_073595";	"TCONS_00108273";	8	13453137	13454057
"XLOC_073597";	"TCONS_00109664";	8	13484158	13484701
"XLOC_073598";	"TCONS_00109665";	8	13484779	13485797
"XLOC_073599";	"TCONS_00108838";	8	13592166	13592570
"XLOC_073600";	"TCONS_00108839";	8	14285165	14286239
"XLOC_073606";	"TCONS_00109305";	8	14586154	14586911
"XLOC_073610";	"TCONS_00108840";	8	15934819	15935382
"XLOC_073612";	"TCONS_00108842";	8	16461915	16462098
"XLOC_073613";	"TCONS_00108843";	8	16462892	16463416
"XLOC_073633";	"TCONS_00109670";	8	21966992	21967708
"XLOC_073634";	"TCONS_00108292";	8	21971931	21972982
"XLOC_073636";	"TCONS_00109671";	8	22413102	22413597
"XLOC_073638";	"TCONS_00109672";	8	22652184	22652741
"XLOC_073642";	"TCONS_00108298";	8	24103909	24104120
"XLOC_073649";	"TCONS_00108851";	8	24986451	24986821
"XLOC_073650";	"TCONS_00109674";	8	25050646	25051056
"XLOC_073653";	"TCONS_00109313";	8	25121871	25122105
"XLOC_073654";	"TCONS_00108303";	8	25126530	25127906
"XLOC_073656";	"TCONS_00109315";	8	25129364	25129993
"XLOC_073662";	"TCONS_00109317";	8	25668948	25670051
"XLOC_073663";	"TCONS_00109318";	8	25670741	25671073
"XLOC_073664";	"TCONS_00108856";	8	25672370	25673076
"XLOC_073674";	"TCONS_00108309";	8	27491197	27492170
"XLOC_073678";	"TCONS_00108862";	8	28382159	28382625
"XLOC_073831";	"TCONS_00115728";	9	2226179	2226406
"XLOC_073831";	"TCONS_00115224";	9	2226228	2227173
"XLOC_073915";	"TCONS_00116097";	9	3588902	3589933
"XLOC_074003";	"TCONS_00115740";	9	4565664	4565708
"XLOC_074503";	"TCONS_00110624";	9	10755244	10755474
"XLOC_074581";	"TCONS_00116127";	9	11710669	11710856
"XLOC_074602";	"TCONS_00115278";	9	11898801	11898851
"XLOC_074697";	"TCONS_00115283";	9	12839942	12840385
"XLOC_074752";	"TCONS_00115286";	9	13532890	13532939
"XLOC_074779";	"TCONS_00116144";	9	13868517	13868830
"XLOC_074798";	"TCONS_00116146";	9	14013280	14014051
"XLOC_075168";	"TCONS_00116168";	9	17541899	17542816
"XLOC_075216";	"TCONS_00115336";	9	18001128	18001881
"XLOC_075216";	"TCONS_00115808";	9	18001263	18001671
"XLOC_075238";	"TCONS_00115338";	9	18163147	18163284
"XLOC_075248";	"TCONS_00111560";	9	18275084	18275597
"XLOC_075350";	"TCONS_00116180";	9	19205033	19205109
"XLOC_075350";	"TCONS_00115354";	9	19206953	19206994
"XLOC_075583";	"TCONS_00116204";	9	20993346	20994469
"XLOC_075605";	"TCONS_00115841";	9	21147224	21147974
"XLOC_075647";	"TCONS_00116210";	9	21505845	21506424
"XLOC_075647";	"TCONS_00115848";	9	21507030	21507111
"XLOC_075647";	"TCONS_00112073";	9	21509872	21510160
"XLOC_075647";	"TCONS_00116211";	9	21511457	21511671
"XLOC_075647";	"TCONS_00115850";	9	21511516	21511583
"XLOC_075647";	"TCONS_00115404";	9	21512505	21512715
"XLOC_075647";	"TCONS_00116212";	9	21512506	21512715
"XLOC_075661";	"TCONS_00116213";	9	21593514	21594679
"XLOC_075982";	"TCONS_00115886";	9	1917248	1917794
"XLOC_076002";	"TCONS_00112513";	9	2136408	2137116
"XLOC_076013";	"TCONS_00115448";	9	2315692	2315768
"XLOC_076040";	"TCONS_00116254";	9	2663486	2665228
"XLOC_076126";	"TCONS_00112677";	9	3802625	3802771
"XLOC_076416";	"TCONS_00113006";	9	7106578	7106657
"XLOC_076528";	"TCONS_00113139";	9	8503896	8504203
"XLOC_076552";	"TCONS_00115485";	9	8654100	8654149
"XLOC_076552";	"TCONS_00115486";	9	8654100	8654149
"XLOC_076714";	"TCONS_00115924";	9	10560256	10560286
"XLOC_076714";	"TCONS_00115925";	9	10560363	10560823
"XLOC_076752";	"TCONS_00115928";	9	10970599	10970908
"XLOC_076753";	"TCONS_00115504";	9	10977553	10977996
"XLOC_076857";	"TCONS_00115931";	9	12089888	12090140
"XLOC_076947";	"TCONS_00115937";	9	12992389	12992535
"XLOC_077009";	"TCONS_00115945";	9	13798208	13798946
"XLOC_077009";	"TCONS_00115946";	9	13798208	13798946
"XLOC_077009";	"TCONS_00115944";	9	13798208	13798946
"XLOC_077009";	"TCONS_00116284";	9	13798239	13798946
"XLOC_077009";	"TCONS_00115530";	9	13798257	13798946
"XLOC_077009";	"TCONS_00115529";	9	13798257	13798946
"XLOC_077169";	"TCONS_00115549";	9	15216394	15216714
"XLOC_077325";	"TCONS_00116301";	9	16738329	16738351
"XLOC_077335";	"TCONS_00114096";	9	16793683	16793827
"XLOC_077363";	"TCONS_00115968";	9	17020099	17020435
"XLOC_077363";	"TCONS_00115577";	9	17021914	17022042
"XLOC_077486";	"TCONS_00114282";	9	18100605	18101831
"XLOC_077486";	"TCONS_00115980";	9	18100895	18101641
"XLOC_077520";	"TCONS_00115592";	9	18406973	18407680
"XLOC_077598";	"TCONS_00114436";	9	19015828	19016055
"XLOC_077621";	"TCONS_00115615";	9	19210199	19210317
"XLOC_077930";	"TCONS_00115656";	9	21591800	21592263
"XLOC_078070";	"TCONS_00115688";	9	22615406	22615724
"XLOC_078126";	"TCONS_00116361";	9	1539749	1540815
"XLOC_078127";	"TCONS_00116362";	9	1543780	1544371
"XLOC_078134";	"TCONS_00115702";	9	3805410	3806000
"XLOC_078141";	"TCONS_00116064";	9	5221970	5222347
"XLOC_078150";	"TCONS_00115138";	9	8117772	8118679
"XLOC_078153";	"TCONS_00115705";	9	8505553	8506127
"XLOC_078157";	"TCONS_00115143";	9	9356054	9356886
"XLOC_078168";	"TCONS_00116366";	9	10732066	10733401
"XLOC_078171";	"TCONS_00116367";	9	11421073	11421689
"XLOC_078177";	"TCONS_00116368";	9	13132805	13134123
"XLOC_078177";	"TCONS_00116069";	9	13133276	13134367
"XLOC_078182";	"TCONS_00115159";	9	13803918	13804333
"XLOC_078187";	"TCONS_00116072";	9	14504518	14505043
"XLOC_078189";	"TCONS_00116074";	9	14554709	14555296
"XLOC_078195";	"TCONS_00116076";	9	15105356	15105568
"XLOC_078205";	"TCONS_00116372";	9	16491645	16493931
"XLOC_078227";	"TCONS_00116375";	9	21315333	21316520
"XLOC_078229";	"TCONS_00116079";	9	21559380	21560213
"XLOC_078239";	"TCONS_00116378";	AC160949	101602	102265
"XLOC_078240";	"TCONS_00116380";	AC160949	5	218
"XLOC_078240";	"TCONS_00116387";	AC160949	7	218
"XLOC_078240";	"TCONS_00116393";	AC160949	2186	3383
"XLOC_078240";	"TCONS_00116395";	AC160949	2989	3471
"XLOC_078240";	"TCONS_00116388";	AC160949	3038	3471
"XLOC_078240";	"TCONS_00116389";	AC160949	3577	3975
"XLOC_078240";	"TCONS_00116381";	AC160949	3616	3975
"XLOC_078240";	"TCONS_00116396";	AC160949	3802	3975
"XLOC_078241";	"TCONS_00116382";	AC160949	7358	7495
"XLOC_078242";	"TCONS_00116397";	AC160949	23765	23771
"XLOC_078243";	"TCONS_00116398";	AC160949	25	755
"XLOC_078244";	"TCONS_00116399";	AC160949	892	1781
"XLOC_078245";	"TCONS_00116386";	AC160949	34687	35291
"XLOC_078246";	"TCONS_00116402";	AC174930	2440	2715
"XLOC_078247";	"TCONS_00116403";	AP008246	171243	171608
"XLOC_078248";	"TCONS_00116408";	AP008247	75882	75896
"XLOC_078249";	"TCONS_00116406";	AP008247	44490	44767
"XLOC_078249";	"TCONS_00116409";	AP008247	44518	44603
"XLOC_078253";	"TCONS_00116413";	Syng_TIGR_011	4066	4325
"XLOC_078257";	"TCONS_00116420";	Syng_TIGR_023	10335	10672
"XLOC_078257";	"TCONS_00116421";	Syng_TIGR_023	10348	10672
"XLOC_078258";	"TCONS_00116422";	Syng_TIGR_026	6244	6637
"XLOC_078260";	"TCONS_00116438";	Syng_TIGR_028	25565	26343
"XLOC_078260";	"TCONS_00116437";	Syng_TIGR_028	25565	26307
"XLOC_078260";	"TCONS_00116439";	Syng_TIGR_028	25565	26343
"XLOC_078260";	"TCONS_00116441";	Syng_TIGR_028	25565	26307
"XLOC_078260";	"TCONS_00116424";	Syng_TIGR_028	25571	26638
"XLOC_078260";	"TCONS_00116427";	Syng_TIGR_028	25571	27395
"XLOC_078260";	"TCONS_00116426";	Syng_TIGR_028	25571	26343
"XLOC_078260";	"TCONS_00116425";	Syng_TIGR_028	25571	26307
"XLOC_078261";	"TCONS_00116442";	Syng_TIGR_028	12074	12504
"XLOC_078261";	"TCONS_00116428";	Syng_TIGR_028	12100	12504
"XLOC_078261";	"TCONS_00116429";	Syng_TIGR_028	12100	12504
"XLOC_078263";	"TCONS_00116445";	Syng_TIGR_045	4304	4410
